# Supplementary material for: 5-(4,5-Diiodo-1,3-dithiol-2-yl­idene)-4′,5′-bis­(methyl­sulfan­yl)-2,2′-bi-1,3-dithiole-4(5H)-thione
Source: Acta Crystallogr Sect E Struct Rep Online. 2009 Oct 23;65(Pt 11):o2831. doi: 10.1107/S1600536809042573 (PMC2970979; doi:10.1107/S1600536809042573)
Supplement: Supplementary file 2 [file e-65-o2831-Isup2.hkl]

# 
# h,k,l, Fc-squared, Fo-squared, sigma(Fo-squared) and status flag 
# 
data_I
_shelx_title ' 090904_1140' 
_shelx_refln_list_code          4 
_shelx_F_calc_maximum      836.39 
_exptl_crystal_F_000      2576.00 
_reflns_d_resolution_high  0.7701 
 
loop_ 
 _symmetry_equiv_pos_as_xyz 
 'x, y, z' 
 '-x, y, -z+1/2' 
 'x+1/2, y+1/2, z' 
 '-x+1/2, y+1/2, -z+1/2' 
 '-x, -y, -z' 
 'x, -y, z-1/2' 
 '-x+1/2, -y+1/2, -z' 
 'x+1/2, -y+1/2, z-1/2' 
 
_cell_length_a    29.5395 
_cell_length_b     5.3543 
_cell_length_c    25.1630 
_cell_angle_alpha  90.000 
_cell_angle_beta  103.544 
_cell_angle_gamma  90.000 
 
_shelx_F_squared_multiplier     1.000 
 
loop_ 
 _refln_index_h 
 _refln_index_k 
 _refln_index_l 
 _refln_F_squared_calc 
 _refln_F_squared_meas 
 _refln_F_squared_sigma 
 _refln_observed_status 
   2   0   0   145925.41   136117.86   4093.24 o 
   4   0   0      489.31      346.47     51.26 o 
   6   0   0    74861.45    76028.69   1880.69 o 
   8   0   0   301660.78   317772.31   7646.07 o 
  10   0   0    23099.92    29344.42    816.62 o 
  12   0   0     8772.05    11394.83    400.35 o 
  14   0   0    48825.76    48831.55   1322.23 o 
  16   0   0     8399.78     7534.11    469.99 o 
  18   0   0    10284.62    12989.38    488.67 o 
  20   0   0     7873.17     9706.80    446.59 o 
  22   0   0     6281.14     6388.68    471.46 o 
  24   0   0     5236.99     6309.46    424.75 o 
  26   0   0    10471.19    10933.40    781.78 o 
  28   0   0    27461.95    30236.37   1349.10 o 
  30   0   0    42999.67    44998.55   1833.95 o 
  32   0   0    11601.32    15180.97   1521.85 o 
  34   0   0      752.21     1049.55    569.75 o 
  36   0   0     4774.98     5817.50   1057.05 o 
   1   1   0    53676.52    60507.94   1913.47 o 
   3   1   0    19675.49    23162.09    638.05 o 
   5   1   0    69456.86    71580.99   1811.45 o 
   7   1   0    23524.25    25275.29    617.03 o 
   9   1   0   252855.63   263558.28   7000.97 o 
  11   1   0     2011.13     2740.22    174.21 o 
  13   1   0    54065.40    54924.18   1288.98 o 
  15   1   0     2101.91     2619.09    173.70 o 
  17   1   0     6448.10     6926.23    309.66 o 
  19   1   0     3421.56     3998.84    241.96 o 
  21   1   0    13620.52    14059.35    449.30 o 
  23   1   0     2729.68     3236.64    237.57 o 
  25   1   0        0.19     -114.15    114.15 o 
  27   1   0      593.00     1082.15    253.30 o 
  29   1   0       47.18       41.45    268.95 o 
  31   1   0      749.95      930.52    364.97 o 
  33   1   0      276.42      244.94    322.84 o 
  35   1   0     2350.65     2057.09    487.61 o 
   0   2   0   109042.99    99137.36   4475.57 o 
   2   2   0     5071.76     5003.95    306.54 o 
   4   2   0     2731.54     3168.45    219.04 o 
   6   2   0    35876.84    33232.98   2207.80 o 
   8   2   0    33843.89    29863.73    872.45 o 
  10   2   0    23709.69    22610.61    615.98 o 
  12   2   0     1453.77     1881.82    190.44 o 
  14   2   0    10915.42    10259.79    593.10 o 
  16   2   0    24692.74    25112.92    720.66 o 
  18   2   0     2492.93     3299.30    292.18 o 
  20   2   0       17.88       31.85    125.01 o 
  22   2   0     8507.59     8178.29    506.24 o 
  24   2   0     5642.37     5843.70    476.22 o 
  26   2   0     7230.75     8760.51    817.12 o 
  28   2   0        7.14      145.04    239.16 o 
  30   2   0     1338.97     1003.41    539.77 o 
  32   2   0       78.16      382.34    509.78 o 
  34   2   0      542.48      547.26    607.24 o 
   1   3   0   303516.84   303927.94   7566.17 o 
   3   3   0    81629.24    80194.08   2175.05 o 
   5   3   0    61052.29    57624.92   3575.96 o 
   7   3   0    68927.21    68626.09   1876.76 o 
   9   3   0    77592.77    72622.56   1973.26 o 
  11   3   0      813.49      490.63    154.49 o 
  13   3   0     5576.15     5448.91    565.15 o 
  15   3   0      564.99      729.43    364.53 o 
  17   3   0    40035.75    36001.43   1249.72 o 
  19   3   0     2310.72     1990.03    340.23 o 
  21   3   0       65.63       -8.82    153.33 o 
  23   3   0        5.54      183.61    179.39 o 
  25   3   0      130.04     -209.91    404.83 o 
  27   3   0     5589.57     4265.78    563.66 o 
  29   3   0    21278.45    20183.75   1686.77 o 
  31   3   0     5915.20     5989.62    693.06 o 
  33   3   0    16460.94    17340.04   1926.67 o 
   0   4   0    36936.64    38533.80   1537.19 o 
   2   4   0    18469.35    17697.12   1139.51 o 
   4   4   0     5230.78     5190.36    397.11 o 
   6   4   0    27811.55    28702.40   1589.32 o 
   8   4   0    79155.23    75423.79   2615.52 o 
  10   4   0     6380.62     5090.80    491.25 o 
  12   4   0      214.28       88.98    157.82 o 
  14   4   0    13207.39    12956.34    656.61 o 
  16   4   0    11758.83    10962.72    677.34 o 
  18   4   0    21267.56    22065.97   1199.42 o 
  20   4   0    21769.69    22416.85   1765.49 o 
  22   4   0      722.35      511.88    357.56 o 
  24   4   0     5042.60     5402.22    697.20 o 
  26   4   0    16687.95    19516.13   1344.76 o 
  28   4   0     3335.43     3976.81    643.02 o 
  30   4   0     2913.90     2404.99   1604.31 o 
   1   5   0      299.64      140.30    275.25 o 
   3   5   0     5074.73     4188.75    854.63 o 
   5   5   0     4464.11     4520.98    561.61 o 
   7   5   0     5775.84     8147.04    711.42 o 
   9   5   0      600.61      825.60    509.78 o 
  11   5   0      868.01      740.24    364.97 o 
  13   5   0       21.48      249.61    340.21 o 
  15   5   0     1949.06     1664.34    682.21 o 
  17   5   0      312.00      454.05    346.53 o 
  19   5   0     7855.54    10080.79   1536.84 o 
  21   5   0       77.91     -304.23    304.23 o 
  23   5   0    13004.42    14479.38   1197.42 o 
  25   5   0       88.56      312.50    418.56 o 
   0   6   0    31306.35    35872.07   2361.48 o 
   2   6   0     5973.69     6297.29   1064.54 o 
   4   6   0     1162.30     1334.43    629.73 o 
   8   6   0    20243.13    19169.25   1799.23 o 
  10   6   0      311.96      547.63    409.07 o 
  12   6   0     2086.95     1201.43    536.02 o 
  14   6   0     3305.33     3214.25    963.34 o 
  16   6   0     7144.00     7057.25    843.39 o 
  18   6   0     2057.71      626.32    562.26 o 
 -35   1   1     4047.90     5247.74    937.10 o 
 -33   1   1     1062.15      363.59    348.60 o 
 -31   1   1    34682.03    37760.59   1636.37 o 
 -29   1   1    21262.12    23955.64   1311.94 o 
 -27   1   1    70407.10    74400.93   2428.56 o 
 -25   1   1     3784.62     3624.36    328.56 o 
 -23   1   1    24036.41    23848.80    719.92 o 
 -21   1   1   125279.74   121988.04   2984.19 o 
 -19   1   1    40122.96    39809.68   1298.48 o 
 -17   1   1     8599.08     8275.63    336.71 o 
 -15   1   1    19939.32    18921.42    754.20 o 
 -13   1   1    71875.73    74219.84   1913.09 o 
 -11   1   1      131.19      185.67     67.73 o 
  -9   1   1    17699.51    16257.58    442.42 o 
  -7   1   1    42265.86    42795.08    984.56 o 
  -5   1   1   193635.16   206023.72   4356.90 o 
  -3   1   1     6941.84     6483.10    261.14 o 
  -1   1   1     8431.77     7571.74    479.79 o 
   1   1   1    60642.29    62784.41   1783.17 o 
   3   1   1    39605.76    39063.78   1023.20 o 
   5   1   1     5421.43     6903.09    246.60 o 
   7   1   1   115051.83   120816.65   3774.63 o 
   9   1   1   468336.84   459334.97   8571.52 o 
  11   1   1     1895.46     1691.81    188.67 o 
  13   1   1      193.58      142.47     68.86 o 
  15   1   1    95292.70    93470.41   1974.59 o 
  17   1   1   185195.08   175131.52   3815.79 o 
  19   1   1    90413.69    85981.66   2667.47 o 
  21   1   1     3842.46     4058.46    256.70 o 
  23   1   1    20268.35    21472.25   1143.74 o 
  25   1   1    26087.40    26868.72    865.65 o 
  27   1   1    23080.16    23100.38   1004.32 o 
  29   1   1    16668.41    16483.09   1769.24 o 
  31   1   1    11754.13    11314.22    879.20 o 
  33   1   1     1895.12      961.50    392.77 o 
  35   1   1      309.57      817.15    577.25 o 
 -34   2   1     2986.69     1934.17    734.68 o 
 -32   2   1     2777.81     1844.21    659.72 o 
 -30   2   1    55731.72    54716.15   2130.45 o 
 -28   2   1    31792.11    33775.93   1165.28 o 
 -26   2   1      185.49      201.87    172.23 o 
 -24   2   1     8026.24     7914.18    515.36 o 
 -22   2   1    28619.06    28453.71    975.81 o 
 -20   2   1    75616.20    75754.13   2777.92 o 
 -18   2   1    17301.15    18537.43    685.73 o 
 -16   2   1    79195.52    76390.89   1788.42 o 
 -14   2   1    79054.39    77294.96   1792.92 o 
 -12   2   1    29496.75    30417.75    796.55 o 
 -10   2   1     9133.27    10784.55    411.19 o 
  -8   2   1       97.59      271.23     87.02 o 
  -6   2   1      189.78       85.88     83.19 o 
  -4   2   1    21167.79    21601.70    670.94 o 
  -2   2   1     3756.00     3466.09    465.33 o 
   0   2   1   145541.19   152315.00   4762.86 o 
   2   2   1    96499.44    97047.69   2501.38 o 
   4   2   1    19016.21    20575.51    728.75 o 
   6   2   1    14395.75    15252.75    555.59 o 
   8   2   1   104893.91   107758.79   3288.90 o 
  10   2   1   153428.13   150162.89   3782.84 o 
  12   2   1    42832.43    42974.10   1056.67 o 
  14   2   1    69732.62    68219.09   1600.14 o 
  16   2   1    53727.74    50873.03   1477.17 o 
  18   2   1   159130.69   155212.17   4000.33 o 
  20   2   1    63885.87    61685.70   1780.16 o 
  22   2   1    10967.32    11100.03    547.14 o 
  24   2   1    21544.21    18327.58    827.44 o 
  26   2   1    72215.46    67769.80   1993.96 o 
  28   2   1     5803.17     5723.48    476.14 o 
  30   2   1     1215.65     1187.42    366.07 o 
  32   2   1     6661.22     5277.73    982.08 o 
  34   2   1    10106.24     9993.20   1394.40 o 
 -33   3   1     3556.37     3078.69    527.57 o 
 -31   3   1     2570.87     2394.91    967.08 o 
 -29   3   1     8868.35     9368.07    841.03 o 
 -27   3   1     2562.01     2410.18    450.23 o 
 -25   3   1     9610.30     8248.32    820.90 o 
 -23   3   1     5283.55     3854.63    527.25 o 
 -21   3   1     2456.98     1924.87    418.36 o 
 -19   3   1     3621.80     3583.46    523.03 o 
 -17   3   1      570.79      305.69    160.09 o 
 -15   3   1    18542.01    17955.76    697.89 o 
 -13   3   1     9570.10     9530.31    496.90 o 
 -11   3   1     4514.44     4438.30    432.87 o 
  -9   3   1    20865.02    20047.91    610.75 o 
  -7   3   1      547.65      490.08    156.16 o 
  -5   3   1    22046.35    21316.62    729.73 o 
  -3   3   1     3574.71     3765.71    465.94 o 
  -1   3   1    20653.30    20537.29    898.51 o 
   1   3   1    17920.41    19767.13    710.65 o 
   3   3   1     1365.05     1112.48    239.24 o 
   5   3   1     4460.19     4946.23    329.97 o 
   7   3   1     2561.54     2486.02    307.37 o 
   9   3   1    16650.43    17626.63    974.58 o 
  11   3   1    43084.26    41034.45   1527.33 o 
  13   3   1     5735.05     5883.28    414.28 o 
  15   3   1    11547.81    12487.70    762.04 o 
  17   3   1     2414.67     1900.50    255.10 o 
  19   3   1       28.46      113.50    146.79 o 
  21   3   1    11428.40    11929.98    630.44 o 
  23   3   1     2264.12     1609.24    264.21 o 
  25   3   1     1712.77     1404.79    376.46 o 
  27   3   1     1946.19     1911.81    566.01 o 
  29   3   1      243.74      379.71    336.03 o 
  31   3   1    10726.72     7935.09    806.29 o 
  33   3   1     9862.10     8546.32   1341.92 o 
 -30   4   1    10435.43    11038.07   2207.80 o 
 -28   4   1     9241.11     9928.23    955.31 o 
 -26   4   1     1084.24     1364.33    442.72 o 
 -24   4   1      951.48      901.13    389.60 o 
 -22   4   1    49425.04    56539.83   2322.93 o 
 -20   4   1    25575.10    26389.97   1817.97 o 
 -18   4   1     2507.72     2575.04    482.19 o 
 -16   4   1     4535.63     5215.67    693.45 o 
 -14   4   1    14990.27    15406.23    704.53 o 
 -12   4   1      446.52      268.08    180.90 o 
 -10   4   1      103.36      -81.13    156.69 o 
  -8   4   1      450.92      752.45    940.85 o 
  -6   4   1     6975.80     6644.47    571.85 o 
  -4   4   1      675.57      359.02    180.14 o 
  -2   4   1     2695.67     2413.01    294.71 o 
   0   4   1      601.36      128.80    173.49 o 
   2   4   1     5693.25     6516.40    585.74 o 
   4   4   1    16096.87    14911.68    822.76 o 
   6   4   1    30685.87    32326.75   2425.21 o 
   8   4   1    61047.96    61262.79   3452.26 o 
  10   4   1    26148.95    26749.43   1173.30 o 
  12   4   1    20791.12    20519.79   1681.93 o 
  14   4   1    38325.68    38137.31   1273.95 o 
  16   4   1    10894.67    12019.28    641.19 o 
  18   4   1     6825.78     7536.14   1484.36 o 
  20   4   1     6831.14     5341.77    933.35 o 
  22   4   1       22.16     -282.51    282.51 o 
  24   4   1     5055.49     6477.87    756.02 o 
  26   4   1    25302.26    25410.42   1411.09 o 
  28   4   1     1642.64     2312.33    548.48 o 
  30   4   1     1207.21     1361.13    455.65 o 
 -25   5   1     3445.20     1733.15    577.25 o 
 -23   5   1     4890.26     4011.85    679.93 o 
 -21   5   1    11981.77    13615.55   1132.01 o 
 -19   5   1    19350.31    20729.55   1506.85 o 
 -17   5   1      351.22      126.23    348.92 o 
 -15   5   1    44648.16    47928.71   2080.46 o 
 -13   5   1    44912.42    45170.36   2665.10 o 
 -11   5   1    18551.64    18758.51   1525.59 o 
  -9   5   1      931.84      762.73    558.51 o 
  -7   5   1     1124.20     1300.00    937.10 o 
  -5   5   1      914.18     -101.91    243.65 o 
  -3   5   1       91.81      139.57    283.27 o 
  -1   5   1    57185.51    59950.83   3579.71 o 
   1   5   1    86350.04    88618.98   3474.75 o 
   3   5   1    26365.55    26100.98   1390.65 o 
   5   5   1     7434.62     9118.32    781.56 o 
   7   5   1     4064.96     4074.47    940.85 o 
   9   5   1    33000.96    33157.79   1462.28 o 
  11   5   1    15617.57    14781.19   1080.78 o 
  13   5   1      288.71       -4.32    476.05 o 
  15   5   1     1897.37     3069.65    877.12 o 
  17   5   1    53920.09    56707.32   2398.65 o 
  19   5   1     4227.31     2931.84   1274.45 o 
  21   5   1    13646.78    12419.23   1082.84 o 
  23   5   1    18383.26    21606.84   1817.97 o 
  25   5   1     6664.98     6002.64    869.63 o 
 -18   6   1     1747.31     2697.02    625.01 o 
 -16   6   1      898.10       -5.97    379.96 o 
 -14   6   1      949.16      965.20    451.94 o 
 -12   6   1     2244.98     2684.78    563.22 o 
 -10   6   1     5432.46     5517.63    982.08 o 
  -8   6   1     2522.24     3336.06    764.67 o 
  -6   6   1      102.17     -117.05    311.39 o 
  -4   6   1     6544.90     6597.16   1079.54 o 
  -2   6   1      497.86     1139.51    629.73 o 
   0   6   1     7098.84     8838.70   1214.48 o 
   2   6   1     1126.42     1109.71    422.49 o 
   4   6   1      244.86      307.37    517.28 o 
   8   6   1    28129.77    22107.99   1724.26 o 
  10   6   1     8786.30     7217.23    831.11 o 
  12   6   1       28.95     -113.03    369.09 o 
  14   6   1      101.02      175.14    428.51 o 
  16   6   1     1222.21     1197.04    509.78 o 
  18   6   1     3694.21     1600.35    584.75 o 
 -32   0   2     2065.11     2796.30    697.20 o 
 -30   0   2    13271.33    13058.10    930.05 o 
 -28   0   2      270.62       84.45    259.10 o 
 -26   0   2      355.62      218.60    232.52 o 
 -24   0   2    11241.60    13138.00    598.11 o 
 -22   0   2    37353.27    39160.80   1236.35 o 
 -20   0   2    61681.29    68295.23   1858.14 o 
 -18   0   2   515056.66   541695.50  13772.29 o 
 -16   0   2   106584.48   114652.09   2917.51 o 
 -14   0   2   369204.91   373091.16  11497.71 o 
 -12   0   2   476701.75   453360.09  11904.37 o 
 -10   0   2   274171.97   250234.02  14608.04 o 
  -8   0   2    41542.82    47001.44   1209.98 o 
  -6   0   2   155978.81   165041.05   3988.69 o 
  -4   0   2   191617.38   199965.06   8658.78 o 
  -2   0   2      524.31      884.62    112.45 o 
   0   0   2    13236.02    13464.12    430.84 o 
   2   0   2     9024.12    10892.81    562.26 o 
   4   0   2   140597.89   155020.58   4601.32 o 
   6   0   2    24855.69    26752.11    850.70 o 
   8   0   2    73511.41    74209.48   1867.43 o 
  10   0   2    18809.35    17231.76    531.73 o 
  12   0   2    14332.88    13970.11    472.83 o 
  14   0   2      597.59      442.96    130.61 o 
  16   0   2    11499.59    11174.26    427.32 o 
  18   0   2    47896.41    48945.84   1366.27 o 
  20   0   2    33008.68    31633.84   1443.04 o 
  22   0   2     2497.10     2233.91    296.89 o 
  24   0   2     6544.36     5857.21    535.09 o 
  26   0   2    48805.27    47984.64   1846.72 o 
  28   0   2    39948.25    39603.82   1637.91 o 
  30   0   2     6101.47     5735.03    892.12 o 
  32   0   2    24105.19    27243.28   1919.17 o 
  34   0   2    74607.65    75972.31   4055.76 o 
  36   0   2    18480.00    18621.99   1866.70 o 
 -37   1   2      872.46        7.50    592.25 o 
 -35   1   2     6558.89     8411.38   1184.49 o 
 -33   1   2     5951.80     7991.56   1117.02 o 
 -31   1   2     1072.44     1049.55    509.78 o 
 -29   1   2     8352.00     8215.45    528.19 o 
 -27   1   2     8857.14     8360.26    573.96 o 
 -25   1   2      629.31      866.66    185.03 o 
 -23   1   2     4354.93     4567.08    302.29 o 
 -21   1   2    72733.74    71552.58   2283.16 o 
 -19   1   2    48612.73    46188.68   1158.51 o 
 -17   1   2      533.97      306.90    124.30 o 
 -15   1   2     3203.25     3588.22    221.70 o 
 -13   1   2    54413.38    53822.47   1366.83 o 
 -11   1   2    11831.04     9402.28    311.20 o 
  -9   1   2    51187.43    50913.79   1164.94 o 
  -7   1   2   217713.94   229624.27   4856.03 o 
  -5   1   2   544178.25   582823.75  12150.16 o 
  -3   1   2     7382.74     7467.69    360.68 o 
  -1   1   2    40094.19    36175.25   1197.71 o 
   1   1   2    43511.57    47605.29   1233.23 o 
   3   1   2    15704.13    19031.95   1578.07 o 
   5   1   2     3021.42     4318.68    209.84 o 
   7   1   2    15118.02    15318.15    563.76 o 
   9   1   2    33788.82    31226.59    812.63 o 
  11   1   2     8142.15     8358.99    262.78 o 
  13   1   2     7112.83     7904.05    293.37 o 
  15   1   2      975.65      807.59    112.38 o 
  17   1   2     8557.08     9178.45    335.47 o 
  19   1   2     2290.24     2101.45    180.33 o 
  21   1   2    15470.41    14329.98    641.36 o 
  23   1   2    17030.99    17856.25    854.83 o 
  25   1   2    18907.21    19657.19    724.98 o 
  27   1   2    49202.13    47300.80   1674.26 o 
  29   1   2    14871.59    15771.53    800.64 o 
  31   1   2    12988.32    14306.48   1004.03 o 
  33   1   2     6927.36     8044.30   1611.81 o 
  35   1   2    11796.41    13006.91   1439.38 o 
 -36   2   2     3925.24     5712.54   1124.52 o 
 -34   2   2    24328.09    24754.35   2009.14 o 
 -32   2   2     2275.17     3433.52    839.64 o 
 -30   2   2       69.23      227.72    239.35 o 
 -28   2   2      248.52      314.48    239.50 o 
 -26   2   2     2243.42     2996.34    331.01 o 
 -24   2   2     4727.17     4945.10    506.02 o 
 -22   2   2    18778.69    19063.02   1093.47 o 
 -20   2   2      512.53     1059.51    189.89 o 
 -18   2   2    45864.63    46236.70   1170.77 o 
 -16   2   2      252.73       84.26     89.41 o 
 -14   2   2     4562.58     5058.14    272.14 o 
 -12   2   2    66782.83    68255.52   1589.69 o 
 -10   2   2      588.57      624.43     99.41 o 
  -8   2   2     3713.91     4674.38    242.44 o 
  -6   2   2    88696.44    86222.94   1937.22 o 
  -4   2   2   163966.56   159550.84   3997.29 o 
  -2   2   2     2110.64     2478.92    314.86 o 
   0   2   2     7570.47     6263.75    323.02 o 
   2   2   2     1172.12     1986.65    253.79 o 
   4   2   2    12612.16    14621.41    722.07 o 
   6   2   2    11550.08    13574.94    458.97 o 
   8   2   2     1569.25     1041.27    189.98 o 
  10   2   2    24108.32    26178.74   1326.93 o 
  12   2   2      505.08      729.01    105.54 o 
  14   2   2    27270.38    27044.69   1327.92 o 
  16   2   2     1075.04     1269.71    197.98 o 
  18   2   2     4640.75     5232.69    380.35 o 
  20   2   2      144.75       27.22    125.29 o 
  22   2   2     1324.54     1622.07    326.24 o 
  24   2   2    17144.68    17681.07    917.98 o 
  26   2   2    26809.69    28285.25   1162.71 o 
  28   2   2     3764.70     4603.57    434.63 o 
  30   2   2    11556.14    10924.25    878.86 o 
  32   2   2     5397.49     5994.70    677.22 o 
  34   2   2    17675.87    15368.39   1724.26 o 
 -33   3   2     9946.21    10472.21    898.75 o 
 -31   3   2     1650.90     1010.99    377.84 o 
 -29   3   2       74.19      131.84    298.78 o 
 -27   3   2     3397.65     3581.05    809.65 o 
 -25   3   2     2111.49     1555.80    385.23 o 
 -23   3   2      386.78      291.26    296.12 o 
 -21   3   2    66407.43    63893.16   2620.12 o 
 -19   3   2    78075.20    78155.83   2194.84 o 
 -17   3   2     9045.83    10686.69    536.67 o 
 -15   3   2    20736.34    19959.25    738.71 o 
 -13   3   2   287873.50   284300.41   7073.51 o 
 -11   3   2   121336.08   124426.23   2812.14 o 
  -9   3   2    15042.39    16068.95    732.45 o 
  -7   3   2    50547.54    46445.99   1171.68 o 
  -5   3   2   102234.24    99077.37   2616.27 o 
  -3   3   2    21264.21    22436.59    759.47 o 
  -1   3   2    20105.12    20654.23    884.84 o 
   1   3   2    15103.50    13027.67    535.99 o 
   3   3   2    44235.76    40948.51   2500.17 o 
   5   3   2     6438.83     7388.91    387.60 o 
   7   3   2      153.69       84.91    106.57 o 
   9   3   2     9033.95    10068.17    749.68 o 
  11   3   2     1437.24     1604.72    263.48 o 
  13   3   2     3137.96     2425.12    274.21 o 
  15   3   2       18.92      186.66    136.75 o 
  17   3   2    23307.00    26543.16   1543.29 o 
  19   3   2    53909.56    56671.11   1714.18 o 
  21   3   2    15783.81    18324.49    793.88 o 
  23   3   2     6779.94     7269.12    534.02 o 
  25   3   2     7348.88     7159.91    534.44 o 
  27   3   2    38126.52    39648.54   1774.83 o 
  29   3   2    33994.86    32673.80   2736.32 o 
  31   3   2     8017.67    10712.89   1484.36 o 
  33   3   2    23860.18    26186.24   2181.56 o 
 -30   4   2    14399.80    13395.52   2661.36 o 
 -28   4   2    11046.07     9843.57   1705.52 o 
 -26   4   2     4295.57     4457.10    643.54 o 
 -24   4   2     1572.04     1040.30    431.06 o 
 -22   4   2    19031.72    16237.06   1439.38 o 
 -20   4   2    38841.95    41275.46   2144.08 o 
 -18   4   2    12996.33    12606.93    970.09 o 
 -16   4   2     3051.39     2191.14    423.68 o 
 -14   4   2    21417.49    18818.51   1937.92 o 
 -12   4   2    15377.52    14779.56    693.95 o 
 -10   4   2    18601.51    18640.00   1089.19 o 
  -8   4   2    47874.75    42851.16   1350.76 o 
  -6   4   2    56160.14    56604.02   1673.89 o 
  -4   4   2    36630.07    37724.16   1215.76 o 
  -2   4   2     4131.74     4844.45    451.99 o 
   0   4   2     3284.49     3775.92    355.14 o 
   2   4   2     8559.57     8478.92    675.86 o 
   4   4   2    36129.07    37200.47   1765.49 o 
   6   4   2     3128.18     2553.71    392.41 o 
   8   4   2    69325.26    68093.21   3276.09 o 
  10   4   2      976.73      537.77    393.58 o 
  12   4   2     7149.18     6671.73    587.96 o 
  14   4   2    27746.89    27667.12   1569.92 o 
  16   4   2      827.09      432.20    199.43 o 
  18   4   2    11034.59    11009.43    624.01 o 
  20   4   2    11349.29    13001.27   1049.20 o 
  22   4   2     3929.26     4593.91    880.87 o 
  24   4   2      610.74      991.44    648.47 o 
  26   4   2    19330.04    22991.06   1386.98 o 
  28   4   2    28099.25    25697.16   1496.62 o 
 -25   5   2     3799.73     3703.59    628.68 o 
 -23   5   2      169.35      126.36    340.44 o 
 -21   5   2     2001.08     2114.09    498.32 o 
 -19   5   2      140.28      297.02    528.52 o 
 -17   5   2       51.54       49.07    356.10 o 
 -15   5   2     7371.60     6931.71    763.13 o 
 -13   5   2     4283.97     5995.93   1210.73 o 
 -11   5   2     1817.99     2683.27    997.07 o 
  -9   5   2       82.72      -54.98    276.45 o 
  -7   5   2       46.76      -88.87    253.15 o 
  -5   5   2     4418.41     5358.23    600.25 o 
  -3   5   2       26.06     -233.06    233.06 o 
  -1   5   2      658.61      550.49    325.21 o 
   1   5   2     4021.14     5348.18    497.23 o 
   3   5   2      541.40     -262.39    404.83 o 
   5   5   2     5075.18     6216.68    649.36 o 
   7   5   2      333.01     -143.32    257.95 o 
   9   5   2      190.75      379.20    584.75 o 
  11   5   2      753.90      598.44    303.69 o 
  13   5   2     3248.31     3787.49    577.40 o 
  15   5   2      545.64      621.08    375.67 o 
  17   5   2      660.58      522.03    370.92 o 
  19   5   2      294.50      468.87    365.30 o 
  21   5   2     1116.62     1540.70    854.63 o 
  23   5   2     1383.43      457.98    566.01 o 
  25   5   2      267.42      656.83    478.13 o 
 -18   6   2     7949.02     9541.69    981.53 o 
 -16   6   2      105.88      -36.69    368.94 o 
 -14   6   2    13538.82    12750.39   1195.74 o 
 -12   6   2    16078.74    18224.66   1791.73 o 
 -10   6   2    12292.00     8336.41   1206.98 o 
  -8   6   2    15509.59    17879.81   1746.75 o 
  -6   6   2     3174.10     3857.72    585.60 o 
  -4   6   2    19620.88    21624.76   2005.39 o 
  -2   6   2      999.55     1341.92    644.72 o 
   0   6   2      481.76      989.57    607.24 o 
   2   6   2        8.06     -224.90    464.80 o 
   4   6   2    18219.23    18658.85   1413.14 o 
   8   6   2    10948.91     9685.83   1349.42 o 
  10   6   2        8.17      274.06    381.00 o 
  12   6   2        5.66      -19.91    402.90 o 
  14   6   2     5294.48     3854.09    663.68 o 
  16   6   2     5524.68     6906.10    894.30 o 
  18   6   2    14747.93    12497.12   1776.74 o 
 -37   1   3      786.35      404.83    622.23 o 
 -35   1   3    18190.85    19259.21   1844.21 o 
 -33   1   3    19153.33    18164.69   1724.26 o 
 -31   1   3    10641.46    12335.41   1506.85 o 
 -29   1   3     1304.64     1126.14    232.97 o 
 -27   1   3     7074.26     8028.54    590.81 o 
 -25   1   3    32982.68    33268.62    944.65 o 
 -23   1   3    33877.45    31993.73   1561.42 o 
 -21   1   3      427.01      467.40    129.58 o 
 -19   1   3     9657.33     9627.89    382.22 o 
 -17   1   3     1309.12     2019.40    257.53 o 
 -15   1   3     3121.23     4123.42    241.21 o 
 -13   1   3      179.60      610.25     99.00 o 
 -11   1   3    45032.47    46049.15   1467.22 o 
  -9   1   3   150048.13   144931.16   3112.13 o 
  -7   1   3   230065.14   243167.92   5127.49 o 
  -5   1   3   165008.75   178806.33   4388.88 o 
  -3   1   3   154419.25   153553.11   3255.34 o 
  -1   1   3   191432.92   193891.95   4105.38 o 
   1   1   3     2352.07     2624.31    261.99 o 
   3   1   3   238861.00   234754.23   5665.76 o 
   5   1   3   299458.81   297156.13   7162.10 o 
   7   1   3   102258.05   107040.83   2700.45 o 
   9   1   3      276.08      674.16     88.85 o 
  11   1   3    28188.84    27999.70    641.03 o 
  13   1   3   380232.00   371362.91   6994.73 o 
  15   1   3    26137.07    27810.68    670.60 o 
  17   1   3     2703.03     2548.48    187.69 o 
  19   1   3      200.12      153.89    103.00 o 
  21   1   3    12211.50    12092.30    682.78 o 
  23   1   3      955.16      650.30    202.35 o 
  25   1   3     3887.75     2802.76    335.23 o 
  27   1   3      793.06      637.62    250.81 o 
  29   1   3    35972.18    36783.58   1303.80 o 
  31   1   3     4297.87     4656.64    484.64 o 
  33   1   3     3866.26     2901.25    734.68 o 
  35   1   3     9182.37     8756.23   1176.99 o 
 -36   2   3     2181.45     1664.28    764.67 o 
 -34   2   3    44611.25    43503.79   2848.77 o 
 -32   2   3    14552.66    16645.43    984.09 o 
 -30   2   3      547.66      305.01    476.05 o 
 -28   2   3    10250.25     9712.57    756.17 o 
 -26   2   3    31541.19    32710.58   1412.10 o 
 -24   2   3    11944.04    13351.08    618.81 o 
 -22   2   3     4621.69     4765.32    378.40 o 
 -20   2   3      957.56      958.16    155.70 o 
 -18   2   3    26105.27    26426.63    750.79 o 
 -16   2   3     5759.39     6639.22    330.03 o 
 -14   2   3     3481.70     3858.84    251.54 o 
 -12   2   3    64715.09    64275.25   1503.12 o 
 -10   2   3   105131.34   104142.12   2323.24 o 
  -8   2   3     9627.26    10222.57    397.12 o 
  -6   2   3    25186.81    27972.56    724.62 o 
  -4   2   3   304923.91   299416.13   6355.75 o 
  -2   2   3    59038.99    58089.00   3845.85 o 
   0   2   3    62161.07    59846.48   1617.54 o 
   2   2   3   105886.12   104743.81   2688.15 o 
   4   2   3   336882.19   333298.28   8186.23 o 
   6   2   3    57794.33    56167.85   1909.59 o 
   8   2   3    84739.45    84617.13   2750.02 o 
  10   2   3    47351.00    44334.67   1578.65 o 
  12   2   3   113861.73   115909.91   3690.00 o 
  14   2   3   108179.13   104609.18   2753.55 o 
  16   2   3    27454.51    27690.60    923.99 o 
  18   2   3     9278.13     9086.79    483.78 o 
  20   2   3     4454.95     3623.87    355.86 o 
  22   2   3    14860.05    17080.31   1009.59 o 
  24   2   3     1116.68      812.50    285.58 o 
  26   2   3     1435.78      820.16    253.74 o 
  28   2   3     6349.78     7865.18    970.83 o 
  30   2   3      928.57     1312.33    388.03 o 
  32   2   3     3403.35     3940.13    574.25 o 
  34   2   3     9890.84     9400.96   1356.92 o 
 -33   3   3     3234.17     3024.46    547.12 o 
 -31   3   3     1468.82     1361.60    402.16 o 
 -29   3   3      206.96      163.62    280.79 o 
 -27   3   3     2137.65     1341.72   1371.91 o 
 -25   3   3     1323.77     1559.72    394.26 o 
 -23   3   3     8321.83     8963.70    772.59 o 
 -21   3   3      371.83      926.01    309.80 o 
 -19   3   3     9870.42    10965.57    824.02 o 
 -17   3   3     1698.31     1510.29    221.69 o 
 -15   3   3     1444.45     2167.31    238.00 o 
 -13   3   3    43067.98    44741.16   1153.51 o 
 -11   3   3    12316.08    12264.39    592.97 o 
  -9   3   3     9195.70     9287.99    396.34 o 
  -7   3   3      809.64      739.83    140.67 o 
  -5   3   3    50004.30    48606.38   1218.25 o 
  -3   3   3     3727.25     4569.00    328.93 o 
  -1   3   3     3140.62     3666.90    383.67 o 
   1   3   3      243.16      353.38    141.96 o 
   3   3   3    18676.69    16993.45    624.97 o 
   5   3   3     4630.37     4869.58    311.76 o 
   7   3   3      474.81      216.74    176.52 o 
   9   3   3    11885.95     9931.96   2102.85 o 
  11   3   3    10304.80    10585.45    772.17 o 
  13   3   3    21574.18    19589.07    904.24 o 
  15   3   3     1795.47     1546.48    409.44 o 
  17   3   3      488.10      900.76    251.19 o 
  19   3   3    15350.59    14577.91   1046.85 o 
  21   3   3     8530.88     8983.23   1038.51 o 
  23   3   3    16307.34    17324.96    947.14 o 
  25   3   3      341.20      418.59    218.47 o 
  27   3   3      263.40      367.62    240.22 o 
  29   3   3     2791.70     2585.33    614.74 o 
  31   3   3     2218.42     1701.77    854.63 o 
 -30   4   3      103.81      -85.99    342.22 o 
 -28   4   3      395.73      268.19    360.51 o 
 -26   4   3     1174.48      918.35    506.03 o 
 -24   4   3     7578.91     7476.37    869.63 o 
 -22   4   3      646.43     1252.25    399.00 o 
 -20   4   3    11579.36    13907.32   1040.68 o 
 -18   4   3     2139.09     2083.87    798.41 o 
 -16   4   3      225.63      -49.48    237.03 o 
 -14   4   3     1708.64     2177.50    415.83 o 
 -12   4   3    10484.99     9407.05    843.39 o 
 -10   4   3    13099.50    12530.54    627.53 o 
  -8   4   3      636.67      308.74    173.56 o 
  -6   4   3     2557.60     2341.28    366.82 o 
  -4   4   3   147637.73   146616.88   3856.96 o 
  -2   4   3    29523.71    29405.90    890.27 o 
   0   4   3      396.49      112.34    165.66 o 
   2   4   3      988.67     1276.54    302.02 o 
   4   4   3    18098.95    18070.72    939.04 o 
   6   4   3    16858.53    16114.37    875.19 o 
   8   4   3    45479.60    43279.90   1712.07 o 
  10   4   3    29184.90    29157.15   1265.92 o 
  12   4   3    29509.39    29735.78   1289.35 o 
  14   4   3    11221.63    10090.08    615.86 o 
  16   4   3     3206.84     2136.50    308.44 o 
  18   4   3     9098.11     9471.36    627.49 o 
  20   4   3     3310.49     4013.94    516.71 o 
  22   4   3        0.20      109.24    305.87 o 
  24   4   3       51.10      359.44    371.64 o 
  26   4   3    13784.43    11339.39   1731.75 o 
  28   4   3     9335.57    11766.60   2425.21 o 
 -25   5   3    15101.67    16700.10   2500.17 o 
 -23   5   3     6702.82     5835.80    773.51 o 
 -21   5   3      190.90     -152.20    320.00 o 
 -19   5   3     8992.66     8701.01    887.62 o 
 -17   5   3     2208.91      938.24    446.06 o 
 -15   5   3     3382.64     3324.83    575.99 o 
 -13   5   3    67989.97    67669.09   2634.76 o 
 -11   5   3    16414.46    16219.14   1122.35 o 
  -9   5   3    19157.21    18865.77   1409.39 o 
  -7   5   3     3895.92     2745.57    471.43 o 
  -5   5   3    12504.11     9445.94   1094.53 o 
  -3   5   3     4861.22     5211.79    809.65 o 
  -1   5   3    45143.87    48345.87   1580.99 o 
   1   5   3    19912.62    18626.04   1108.64 o 
   3   5   3     2557.52     2805.32    468.58 o 
   5   5   3    82481.88    84826.01   4190.70 o 
   7   5   3    11315.49    12114.93    917.82 o 
   9   5   3      107.59      148.39    270.43 o 
  11   5   3     4283.74     5024.03    644.72 o 
  13   5   3    41506.66    39123.21   1372.66 o 
  15   5   3    10360.66     8429.50    835.69 o 
  17   5   3    11212.35     8574.46   1158.25 o 
  19   5   3    10349.98    11176.89   1398.15 o 
  21   5   3    12717.80     9009.04   1098.28 o 
  23   5   3     3067.65     3356.12    629.73 o 
 -18   6   3      313.60        7.29    385.44 o 
 -16   6   3     8070.32    10456.27   1009.75 o 
 -14   6   3     1617.58     2155.71    529.47 o 
 -12   6   3     3499.13     1761.74    607.24 o 
 -10   6   3    21310.03    20788.56   1926.67 o 
  -8   6   3      373.63      397.44    343.47 o 
  -6   6   3    28115.08    26165.54   1390.24 o 
  -4   6   3    15222.68    14710.87   1120.93 o 
  -2   6   3     1752.92      838.02    394.19 o 
   0   6   3     1690.50     1949.94    884.62 o 
   2   6   3        7.35       89.96    479.79 o 
   4   6   3     3331.90     2886.26    749.68 o 
   6   6   3       23.85      607.24    487.29 o 
   8   6   3     2618.83     2833.78    839.64 o 
  10   6   3     1918.37     1334.43    764.67 o 
  12   6   3    10505.85     8613.79    915.60 o 
  14   6   3    24480.36    25045.68   2578.89 o 
  16   6   3       15.85      550.48    467.80 o 
 -32   0   4    26989.25    31336.52   2091.60 o 
 -30   0   4    17998.69    18824.40   1446.88 o 
 -28   0   4    33134.38    31029.15   1979.15 o 
 -26   0   4   184231.72   193212.70   6127.89 o 
 -24   0   4   190995.47   193770.91   6099.28 o 
 -22   0   4    40203.70    42750.19   1405.61 o 
 -20   0   4      636.66      638.70    189.42 o 
 -18   0   4    52513.00    48137.03   3021.64 o 
 -16   0   4    48196.93    44707.85   1375.42 o 
 -14   0   4    36046.35    33894.32    966.60 o 
 -12   0   4     1427.45     1143.84    129.12 o 
 -10   0   4    95260.32    92542.34   2872.28 o 
  -8   0   4    15491.70    13394.55   1060.79 o 
  -6   0   4       16.02      -67.47     89.96 o 
  -4   0   4   103792.84   108920.64   4767.95 o 
  -2   0   4     4241.77     4146.99    288.63 o 
   0   0   4     7531.73     8156.38    312.71 o 
   2   0   4      437.13      420.08     77.14 o 
   4   0   4   105223.26   114820.61   5052.83 o 
   6   0   4    50628.01    50973.57   1618.37 o 
   8   0   4   166788.83   162211.25   3963.49 o 
  10   0   4     7888.81     9637.05    402.39 o 
  12   0   4    22711.00    17889.63    566.83 o 
  14   0   4   193652.09   187258.92   4631.80 o 
  16   0   4   164477.31   168543.98   4208.58 o 
  18   0   4    12001.67    12195.88    473.92 o 
  20   0   4    71849.35    69467.54   2387.78 o 
  22   0   4   516078.34   511908.31  15358.75 o 
  24   0   4     1127.91     1545.18    304.05 o 
  26   0   4    12766.17    12704.26    796.21 o 
  28   0   4    20069.56    19641.55   1446.88 o 
  30   0   4    40113.01    39493.01   2376.48 o 
  32   0   4    11780.65    10840.34   1274.45 o 
  34   0   4    21155.09    20083.86   1859.20 o 
 -37   1   4      124.06      269.88    562.26 o 
 -35   1   4     8354.63     9296.00   1251.96 o 
 -33   1   4     7199.03     5382.68    959.59 o 
 -31   1   4     7327.69     7211.61    608.56 o 
 -29   1   4      871.40      843.61    234.08 o 
 -27   1   4     2275.14     1925.57    258.61 o 
 -25   1   4    63113.79    63032.58   2112.19 o 
 -23   1   4    25736.64    25029.51    760.25 o 
 -21   1   4    13250.80    13243.38    555.10 o 
 -19   1   4    20980.26    20781.14    625.06 o 
 -17   1   4   109292.69   113145.35   2535.85 o 
 -15   1   4    36916.48    38131.26    953.89 o 
 -13   1   4     5269.54     5729.04    260.48 o 
 -11   1   4     2992.56     4759.18    221.86 o 
  -9   1   4    13288.29    15733.47    516.15 o 
  -7   1   4     4947.59     3944.64    162.69 o 
  -5   1   4    66801.15    68126.55   1705.35 o 
  -3   1   4     6431.11     7934.48    299.05 o 
  -1   1   4     3096.96     3130.44    152.07 o 
   1   1   4     1392.92     1886.77     94.56 o 
   3   1   4    23385.14    26118.85    690.36 o 
   5   1   4    34049.00    34900.58    968.27 o 
   7   1   4    12494.55    13334.18    381.82 o 
   9   1   4    13158.02    14728.03    532.38 o 
  11   1   4      802.98      320.79     87.75 o 
  13   1   4   208450.27   205087.61   3938.14 o 
  15   1   4    51908.56    49010.02   1069.57 o 
  17   1   4    13486.33    15156.44    446.21 o 
  19   1   4     5481.69     5709.24    366.17 o 
  21   1   4    20930.14    18883.31    657.90 o 
  23   1   4    36988.11    33399.42   1182.70 o 
  25   1   4    23381.87    23395.68    919.78 o 
  27   1   4     2188.68     2140.82    329.66 o 
  29   1   4     1424.65     1237.01    299.01 o 
  31   1   4    13445.25    13283.93    816.16 o 
  33   1   4       26.41      -27.29    324.22 o 
  35   1   4     2357.65     2099.10    727.19 o 
 -36   2   4     1046.04      119.95    614.74 o 
 -34   2   4     4248.81     4196.49    529.55 o 
 -32   2   4     2079.10     3597.72    491.25 o 
 -30   2   4     6019.65     6434.72    621.35 o 
 -28   2   4      913.85     1012.32    292.53 o 
 -26   2   4      746.03     1193.86    300.67 o 
 -24   2   4    29903.41    31864.18   1366.26 o 
 -22   2   4    36500.83    38243.17   1206.08 o 
 -20   2   4     2352.82     2835.83    238.33 o 
 -18   2   4    78373.85    80282.03   3641.15 o 
 -16   2   4     6727.78     8353.69    348.91 o 
 -14   2   4     1658.71     2062.46    173.88 o 
 -12   2   4    49194.72    50968.82   1223.08 o 
 -10   2   4     1501.72     1384.58    196.94 o 
  -8   2   4     7455.81     6503.92    278.98 o 
  -6   2   4       78.32      103.18     76.85 o 
  -4   2   4    10136.15     8703.43    372.23 o 
  -2   2   4     2931.49     2932.23    258.22 o 
   0   2   4      220.60       85.55    121.20 o 
   2   2   4     7585.51     5833.71    287.16 o 
   4   2   4    54098.26    51550.77   1388.66 o 
   6   2   4      522.45      403.16    163.91 o 
   8   2   4    34813.95    32465.51   1228.54 o 
  10   2   4    12598.63    12502.34    623.07 o 
  12   2   4    73733.01    77905.73   2600.10 o 
  14   2   4    31561.56    32295.65   1106.25 o 
  16   2   4    20469.83    20726.31    750.90 o 
  18   2   4     6939.94     6620.74    441.43 o 
  20   2   4     3116.12     3452.41    328.60 o 
  22   2   4    46161.91    47688.30   1486.49 o 
  24   2   4     1125.03     1326.04    269.11 o 
  26   2   4      318.72     -232.96    232.96 o 
  28   2   4       99.67      557.62    306.47 o 
  30   2   4     2891.17     2490.67    832.14 o 
  32   2   4       21.35     -281.50    302.33 o 
  34   2   4      285.85      593.61    431.94 o 
 -33   3   4     9392.09     7127.11   2207.80 o 
 -31   3   4    38422.62    42623.10   1864.67 o 
 -29   3   4      900.43      332.36    584.75 o 
 -27   3   4    39893.74    38131.88   1683.83 o 
 -25   3   4   111374.16   112439.08   3905.95 o 
 -23   3   4    46799.76    47213.08   1923.27 o 
 -21   3   4       30.65      228.13    234.38 o 
 -19   3   4     7459.01     8042.45    683.04 o 
 -17   3   4    60750.69    62844.45   3017.45 o 
 -15   3   4    29242.68    30402.61    986.50 o 
 -13   3   4       40.38       57.56    136.34 o 
 -11   3   4    35363.38    36172.89    960.29 o 
  -9   3   4     6753.12     7437.06    354.21 o 
  -7   3   4    17920.14    18869.66    588.06 o 
  -5   3   4      443.99      740.40    143.91 o 
  -3   3   4       13.26      -13.37    113.16 o 
  -1   3   4      380.64      431.88    151.09 o 
   1   3   4     5719.31     7903.57    425.05 o 
   3   3   4    12942.98    13400.12    527.74 o 
   5   3   4   111248.34   110312.33   3600.34 o 
   7   3   4     7840.01     6269.86    522.37 o 
   9   3   4    42925.08    40785.96   1560.29 o 
  11   3   4     3495.12     2859.20    370.03 o 
  13   3   4   112539.88   110989.76   4902.89 o 
  15   3   4    72687.44    71906.20   2054.67 o 
  17   3   4    23637.97    21000.02    818.03 o 
  19   3   4    40244.16    42986.57   2185.77 o 
  21   3   4    76978.05    79135.27   2293.07 o 
  23   3   4    52734.88    52291.18   1666.06 o 
  25   3   4     4860.77     4410.36    594.25 o 
  27   3   4    31601.18    33614.27   1275.48 o 
  29   3   4     6543.37     7075.73   1349.42 o 
  31   3   4    10859.52     9138.57   1424.39 o 
 -30   4   4      196.43        7.55    378.55 o 
 -28   4   4     1283.80     1246.59    895.86 o 
 -26   4   4    36587.81    35287.11   1686.15 o 
 -24   4   4     8255.14     8322.21   2653.86 o 
 -22   4   4       10.53      -49.79    269.00 o 
 -20   4   4    26141.42    27317.52   2144.08 o 
 -18   4   4    13229.50    13233.78    985.82 o 
 -16   4   4    33039.59    34894.84   2301.51 o 
 -14   4   4     3497.30     4138.47    526.47 o 
 -12   4   4     3610.53     3374.92    513.53 o 
 -10   4   4     1821.28     2233.40    399.99 o 
  -8   4   4    27839.40    28613.49    857.07 o 
  -6   4   4    39916.88    43657.89   1178.63 o 
  -4   4   4    53811.83    51566.39   1346.41 o 
  -2   4   4    15787.23    17182.35    624.87 o 
   0   4   4     7231.10     6648.29    625.45 o 
   2   4   4     9300.66     9831.74    760.57 o 
   4   4   4    31261.32    31842.47   1372.85 o 
   6   4   4     6693.47     7110.84    624.44 o 
   8   4   4    29473.65    28716.41   1278.72 o 
  10   4   4     2107.66     1260.38    389.83 o 
  12   4   4     6687.34     7816.25    708.45 o 
  14   4   4    95733.30    93116.94   3206.35 o 
  16   4   4    14692.67    12190.09   1123.74 o 
  18   4   4     2093.55     1468.78    283.10 o 
  20   4   4     1142.54     1119.62    345.72 o 
  22   4   4    29651.33    29887.64   1149.51 o 
  24   4   4    29696.62    26740.39   1521.13 o 
  26   4   4      749.60      878.61    434.00 o 
  28   4   4     2945.03     2221.66    775.92 o 
 -25   5   4        0.87     -343.32    356.64 o 
 -23   5   4     3004.36     3680.12    697.20 o 
 -21   5   4       91.84      220.03    350.49 o 
 -19   5   4        1.20      288.57    362.90 o 
 -17   5   4     5291.32     5861.91    705.54 o 
 -15   5   4     1160.76     1259.81    416.07 o 
 -13   5   4        2.38     -154.10    299.87 o 
 -11   5   4        6.07     -138.87    249.67 o 
  -9   5   4      923.09      629.34    300.80 o 
  -7   5   4     2459.76     2559.41    455.76 o 
  -5   5   4      401.05      705.99    329.86 o 
  -3   5   4       48.59     -238.73    239.90 o 
  -1   5   4     4751.33     4428.02    391.71 o 
   1   5   4     5073.71     6499.59    667.68 o 
   3   5   4    15610.48    16748.70   1118.18 o 
   5   5   4      574.39      812.52    338.15 o 
   7   5   4        3.12      142.44    367.34 o 
   9   5   4        5.32      244.31    275.34 o 
  11   5   4     1674.43     1330.14    354.81 o 
  13   5   4      751.98      706.96    472.30 o 
  15   5   4     4839.17     5266.98    499.56 o 
  17   5   4     1352.53      722.59    384.91 o 
  19   5   4    10201.88    10488.03   1072.04 o 
  21   5   4      327.46      326.71    410.19 o 
  23   5   4      408.44     -184.00    379.95 o 
 -18   6   4    10230.64    10072.09   1087.03 o 
 -16   6   4     3798.85     3835.58    948.34 o 
 -14   6   4     5729.00     4910.39    937.10 o 
 -12   6   4     1500.61     2046.62    674.71 o 
 -10   6   4     2590.45      854.63    502.28 o 
  -8   6   4    14269.18    15010.97   2001.64 o 
  -6   6   4     6137.64     5546.00   1525.59 o 
  -4   6   4    14198.36    13347.54   1067.91 o 
  -2   6   4      507.97      406.04    360.35 o 
   0   6   4       76.32     -179.11    338.20 o 
   2   6   4     6849.13     5675.06   1012.06 o 
   4   6   4     4562.00     5532.62   1004.57 o 
   6   6   4    16481.26    17526.98   1881.69 o 
   8   6   4    11521.99    13141.85   1559.33 o 
  10   6   4      946.03      914.61    689.70 o 
  12   6   4      166.89      -91.26    344.96 o 
  14   6   4    30761.26    30902.55   1657.25 o 
  16   6   4    10192.89     8985.38    977.21 o 
 -37   1   5     6488.43     5540.12   1042.05 o 
 -35   1   5       52.78      179.92    464.80 o 
 -33   1   5       16.19     -187.42    442.31 o 
 -31   1   5     6669.50     6868.35    592.18 o 
 -29   1   5      102.03      190.58    191.53 o 
 -27   1   5     7283.28     7737.47    550.77 o 
 -25   1   5    40766.46    39861.43   1806.74 o 
 -23   1   5    15903.71    16295.16    564.57 o 
 -21   1   5     3350.87     3767.57    306.22 o 
 -19   1   5     2758.80     3167.00    241.30 o 
 -17   1   5    70733.22    73350.25   1712.98 o 
 -15   1   5   138451.67   145991.92   3193.08 o 
 -13   1   5    31648.78    30179.06    845.09 o 
 -11   1   5    21747.98    25309.21    651.06 o 
  -9   1   5   209487.45   218225.86   4638.70 o 
  -7   1   5   213661.20   219040.91   4638.43 o 
  -5   1   5   644063.19   633670.19  31255.35 o 
  -3   1   5    65264.26    58924.34   3509.35 o 
  -1   1   5   182745.36   170980.25   4772.62 o 
   1   1   5   127521.99   130318.84   2480.54 o 
   3   1   5    76481.80    81193.33   1573.70 o 
   5   1   5    18531.70    18259.76    479.87 o 
   7   1   5     4920.55     5275.65    293.16 o 
   9   1   5    20338.87    19707.51    973.86 o 
  11   1   5    39850.21    39472.23    972.31 o 
  13   1   5        1.01      -45.70     68.72 o 
  15   1   5     5381.75     5640.39    266.62 o 
  17   1   5    54309.60    53022.53   1165.29 o 
  19   1   5      870.56      825.59    157.42 o 
  21   1   5     1699.70     1600.69    234.77 o 
  23   1   5    39934.77    39178.10   1301.44 o 
  25   1   5    21832.47    22174.11   1096.99 o 
  27   1   5     7359.31     6140.86    522.15 o 
  29   1   5    10521.82    10563.56    708.83 o 
  31   1   5    44063.09    47134.97   1792.39 o 
  33   1   5       49.69      335.79    349.39 o 
  35   1   5       85.20      179.92    539.77 o 
 -36   2   5      128.03     -502.28    554.76 o 
 -34   2   5     9303.08     8691.55    746.00 o 
 -32   2   5       85.85     -115.91    254.29 o 
 -30   2   5     3905.00     3571.97    475.68 o 
 -28   2   5       16.95       -2.09    239.90 o 
 -26   2   5    28842.42    25225.15   1173.30 o 
 -24   2   5    14752.63    14086.62    831.57 o 
 -22   2   5    37943.50    36726.40   1205.90 o 
 -20   2   5     7156.13     7765.01    425.25 o 
 -18   2   5    16775.29    16579.81    602.71 o 
 -16   2   5   160268.39   157484.41   5823.78 o 
 -14   2   5    84561.25    83958.59   2106.15 o 
 -12   2   5    45325.25    46636.95   1131.11 o 
 -10   2   5    27515.39    29527.41    992.25 o 
  -8   2   5   306541.22   295980.81   6281.17 o 
  -6   2   5   199599.05   199661.64   4283.27 o 
  -4   2   5    23441.60    25332.29    788.11 o 
  -2   2   5    20287.52    18914.85    542.32 o 
   0   2   5   137352.38   134038.31   2933.52 o 
   2   2   5   133845.11   134854.95   2939.22 o 
   4   2   5    43041.70    43580.81   1556.24 o 
   6   2   5   102723.16   107066.98   3427.40 o 
   8   2   5    60406.84    65039.09   2199.86 o 
  10   2   5     2066.57     1398.69    237.03 o 
  12   2   5        7.73      -29.12    119.26 o 
  14   2   5     3802.26     3965.79    487.29 o 
  16   2   5      311.85      207.16    135.54 o 
  18   2   5     4879.95     3963.94    695.76 o 
  20   2   5     1706.54     2092.16    537.30 o 
  22   2   5    75295.45    76398.02   2187.18 o 
  24   2   5    28881.34    30779.11   1101.63 o 
  26   2   5     1783.34     1691.99    369.91 o 
  28   2   5     2101.26     2817.95    490.52 o 
  30   2   5    16859.57    16251.50   1128.15 o 
  32   2   5    29854.60    31304.11   1541.27 o 
 -33   3   5      447.91      470.89    343.34 o 
 -31   3   5     6119.68     6237.01   1488.11 o 
 -29   3   5        0.14     -102.73    271.82 o 
 -27   3   5     2262.31     2588.18    469.98 o 
 -25   3   5    22204.13    22033.57   1578.07 o 
 -23   3   5    14136.59    12048.42    904.02 o 
 -21   3   5     1200.50      857.44    289.96 o 
 -19   3   5     1339.66     1554.22    775.92 o 
 -17   3   5    30707.30    29777.30   1720.51 o 
 -15   3   5       82.46      112.73    160.49 o 
 -13   3   5     6046.00     6354.53    319.72 o 
 -11   3   5        6.50       18.59     97.51 o 
  -9   3   5    32415.89    31051.07   1013.90 o 
  -7   3   5    18000.86    17784.37    560.37 o 
  -5   3   5      604.00      445.37    128.47 o 
  -3   3   5    23614.82    24707.13    731.10 o 
  -1   3   5      477.52      798.65    170.90 o 
   1   3   5     7925.20     7966.95    552.57 o 
   3   3   5      155.60       45.75    146.84 o 
   5   3   5     3598.38     4387.32    453.83 o 
   7   3   5    30968.91    31756.79   1297.94 o 
   9   3   5     1597.69     1907.27    685.95 o 
  11   3   5    33438.53    33239.89   1555.58 o 
  13   3   5    18461.09    19155.54   1574.32 o 
  15   3   5     1216.88     1009.59    264.46 o 
  17   3   5    10742.15    11221.39    603.84 o 
  19   3   5     5553.22     5491.48    449.43 o 
  21   3   5      503.94      460.31    295.80 o 
  23   3   5    10370.55    10699.54    666.16 o 
  25   3   5      191.16       -2.30    282.18 o 
  27   3   5      209.22       88.04    240.53 o 
  29   3   5      356.23     -230.03    324.66 o 
  31   3   5      208.18      532.27    727.19 o 
 -30   4   5       78.17       93.28    364.29 o 
 -28   4   5      186.56       12.18    327.85 o 
 -26   4   5      385.02      -90.54    282.51 o 
 -24   4   5      312.24      -11.64    282.57 o 
 -22   4   5    23914.59    23910.74   2421.46 o 
 -20   4   5     2590.98     2092.07    434.30 o 
 -18   4   5    15180.79    13884.23   1008.34 o 
 -16   4   5    17965.04    17121.57    983.26 o 
 -14   4   5    18083.71    18188.97    994.52 o 
 -12   4   5     1462.65     1295.98    442.31 o 
 -10   4   5     3080.15     3175.26    633.48 o 
  -8   4   5    47025.25    48525.29   1519.21 o 
  -6   4   5    40883.75    41404.14   1125.65 o 
  -4   4   5      708.72     1066.29    175.89 o 
  -2   4   5     4744.34     4557.61    341.54 o 
   0   4   5    66398.65    66482.37   1949.84 o 
   2   4   5    23518.49    21148.15   1866.70 o 
   4   4   5      832.08      819.87    286.39 o 
   6   4   5     8069.74     8336.46    689.12 o 
   8   4   5      462.10      439.41    234.38 o 
  10   4   5      837.41      854.84    266.78 o 
  12   4   5     4883.40     4842.92    674.71 o 
  14   4   5     4578.00     3901.86    468.75 o 
  16   4   5     2042.58     2224.87    372.44 o 
  18   4   5    14516.98    15529.76    983.39 o 
  20   4   5      632.62      -13.67    205.96 o 
  22   4   5    10283.95    11863.56    748.21 o 
  24   4   5     6156.87     7062.36    582.70 o 
  26   4   5     4204.32     4249.00    681.76 o 
  28   4   5     3800.89     3363.89   1191.99 o 
 -25   5   5    30409.53    29336.04   3377.30 o 
 -23   5   5     8169.18     8104.49    862.31 o 
 -21   5   5      137.73      282.85    343.96 o 
 -19   5   5      962.38     1197.07    573.50 o 
 -17   5   5    48963.20    51441.82   3332.32 o 
 -15   5   5     6668.78     7347.08    757.99 o 
 -13   5   5    12003.33    13322.02   1009.75 o 
 -11   5   5     9765.55     8877.63   1105.77 o 
  -9   5   5    36238.71    39992.86   1709.26 o 
  -7   5   5    43325.15    43128.95   2533.91 o 
  -5   5   5    18001.07    19931.26   1930.42 o 
  -3   5   5     1984.12     1245.63    356.66 o 
  -1   5   5     9467.75     8503.92    621.85 o 
   1   5   5    37474.20    37295.89   1775.97 o 
   3   5   5    31253.64    31048.16   1153.12 o 
   5   5   5      754.82      391.47    309.80 o 
   7   5   5    41575.35    40612.04   1750.77 o 
   9   5   5    10552.16    10795.36   1147.01 o 
  11   5   5     3378.68     2765.79    952.09 o 
  13   5   5      743.67     1286.12    416.07 o 
  15   5   5     1003.04     1836.97    327.19 o 
  17   5   5      449.17      714.41    271.90 o 
  19   5   5     1383.56      500.14    406.53 o 
  21   5   5    48055.09    50801.68   2309.28 o 
  23   5   5    31220.17    34127.67   3534.73 o 
 -18   6   5     8455.47     8733.61    925.45 o 
 -16   6   5     9993.80     9366.30    954.01 o 
 -14   6   5     2393.89     1139.51    569.75 o 
 -12   6   5     1030.05      277.38    479.79 o 
 -10   6   5      507.51      660.26    394.34 o 
  -8   6   5      488.54     1186.28    429.09 o 
  -6   6   5     4681.09     4529.45    665.66 o 
  -4   6   5     3344.07     4727.54   1221.97 o 
  -2   6   5     4268.18     2761.80    530.10 o 
   0   6   5     9558.47    11207.68   1416.89 o 
   2   6   5       19.26      157.43    509.78 o 
   4   6   5     5246.85     6229.82   1049.55 o 
   6   6   5     1171.94      597.42    403.47 o 
   8   6   5     3187.20     2735.91    562.30 o 
  10   6   5     9014.10     9655.85   1401.90 o 
  12   6   5    11428.21    12617.07   1626.80 o 
  14   6   5     2558.43     3435.12    658.05 o 
  16   6   5      597.85      321.29    423.25 o 
 -34   0   6    16132.86    16395.45   1634.30 o 
 -32   0   6     4702.47     5225.25    892.12 o 
 -30   0   6    11801.64    15255.94   1476.86 o 
 -28   0   6    19222.18    20458.70   1514.35 o 
 -26   0   6    12676.37    14701.18   1379.41 o 
 -24   0   6     4216.96     4055.76    674.71 o 
 -22   0   6    87645.91    80260.47   3995.78 o 
 -20   0   6     3571.40     3471.01    577.25 o 
 -18   0   6     1853.43     2661.36    479.79 o 
 -16   0   6    18592.44    18276.80    757.44 o 
 -14   0   6     8363.52    10563.98    865.88 o 
 -12   0   6    17984.76    19798.98   1154.50 o 
 -10   0   6    24246.15    19888.95   1117.02 o 
  -8   0   6    78978.14    84751.05   3845.85 o 
  -6   0   6   120960.37   128037.41   5652.57 o 
  -4   0   6   106884.98   109442.29   3312.84 o 
  -2   0   6    16179.62    16327.91    590.24 o 
   0   0   6   257463.97   269141.91   7973.12 o 
   2   0   6   218707.81   229344.92   8295.18 o 
   4   0   6   699544.25   722459.00  26741.01 o 
   6   0   6   356462.41   350043.19  10536.71 o 
   8   0   6   624923.44   663921.81  28450.26 o 
  10   0   6   341135.56   346609.88   8375.10 o 
  12   0   6    93548.27    96432.70   2455.66 o 
  14   0   6    19493.77    16624.55    563.62 o 
  16   0   6    48445.07    46041.23   1294.94 o 
  18   0   6   124345.77   121163.98   3901.63 o 
  20   0   6     9121.73     9359.39    658.05 o 
  22   0   6    39643.02    39694.54   1557.18 o 
  24   0   6     7598.34     6217.98    559.24 o 
  26   0   6     7065.02     6724.61    862.13 o 
  28   0   6      109.67      824.65    412.32 o 
  30   0   6     3394.23     3658.43    749.68 o 
  32   0   6     9230.71    10075.67   1251.96 o 
  34   0   6     6890.73     7684.19   1162.00 o 
 -37   1   6     5184.90     4385.61    967.08 o 
 -35   1   6     4336.98     5435.16   1004.57 o 
 -33   1   6     3890.63     3425.73    462.86 o 
 -31   1   6    30900.88    31802.20   1761.74 o 
 -29   1   6     7482.69     8054.63    557.34 o 
 -27   1   6       30.67       18.47    158.33 o 
 -25   1   6    17995.35    18976.23    642.64 o 
 -23   1   6      786.53     1057.61    179.82 o 
 -21   1   6     3117.51     3617.75    261.37 o 
 -19   1   6     3997.00     4464.47    278.24 o 
 -17   1   6     6913.73     8335.70    349.36 o 
 -15   1   6       72.13       14.50     78.18 o 
 -13   1   6      988.97     1005.23    117.67 o 
 -11   1   6      821.58      624.31    119.03 o 
  -9   1   6     9493.49     9742.58    339.77 o 
  -7   1   6     1025.53      907.72    150.34 o 
  -5   1   6    74294.80    75062.75   1948.23 o 
  -3   1   6     1794.77     1769.02    129.99 o 
  -1   1   6   106058.12   116686.13   2235.43 o 
   1   1   6   135504.02   147450.17   2801.26 o 
   3   1   6   134902.22   143141.47   3053.43 o 
   5   1   6    18603.65    20621.30    654.65 o 
   7   1   6     4302.86     3646.00    194.57 o 
   9   1   6    96505.01    98392.45   2526.05 o 
  11   1   6    49944.45    54159.41   1283.22 o 
  13   1   6    20342.05    20416.88    576.19 o 
  15   1   6    28334.69    27193.85    667.87 o 
  17   1   6    38712.11    38746.70    904.42 o 
  19   1   6      351.72      176.10    123.30 o 
  21   1   6       30.85      -70.75    111.97 o 
  23   1   6     9986.84     8418.87    566.84 o 
  25   1   6      853.85      612.87    227.25 o 
  27   1   6     9115.37    10096.58    738.98 o 
  29   1   6     6023.11     6052.06    567.72 o 
  31   1   6     2784.71     3700.88    574.25 o 
  33   1   6     2626.27     4051.03   1083.28 o 
 -36   2   6    21697.18    24094.63   2016.63 o 
 -34   2   6      553.60      679.20    305.00 o 
 -32   2   6     1552.09     1287.60    446.06 o 
 -30   2   6     1414.49     1356.62    335.54 o 
 -28   2   6     9515.65    10141.17    760.10 o 
 -26   2   6     3044.04     3110.59    416.99 o 
 -24   2   6     2074.78     2043.88    351.24 o 
 -22   2   6      432.80      294.93    255.05 o 
 -20   2   6     1221.00     1111.63    217.84 o 
 -18   2   6     1297.98     1153.22    156.75 o 
 -16   2   6     6063.78     6490.64    345.18 o 
 -14   2   6    12933.10    13141.16    493.22 o 
 -12   2   6      611.72      753.96    103.61 o 
 -10   2   6   142954.28   142180.98   3546.34 o 
  -8   2   6      413.63      300.91    110.37 o 
  -6   2   6       48.99       79.12     69.54 o 
  -4   2   6     2013.30     2697.42    221.36 o 
  -2   2   6     5854.62     6976.35    356.17 o 
   0   2   6    69725.14    67467.98   1552.80 o 
   2   2   6     3951.06     3046.54    173.10 o 
   4   2   6    81673.20    69516.91   1845.09 o 
   6   2   6    39470.53    37354.29   1223.27 o 
   8   2   6    18442.07    16348.08    543.86 o 
  10   2   6    48833.03    49602.93   1773.88 o 
  12   2   6    18312.88    16439.16    778.12 o 
  14   2   6       24.97      -63.31    111.70 o 
  16   2   6    14468.24    14310.85    551.99 o 
  18   2   6     6080.79     5772.47    373.79 o 
  20   2   6    10554.72    10725.63    553.59 o 
  22   2   6      481.84      438.33    216.51 o 
  24   2   6     3938.01     3694.50    389.94 o 
  26   2   6     3718.30     3024.33    476.45 o 
  28   2   6     5402.63     4998.40    877.12 o 
  30   2   6      896.46      878.72    865.88 o 
  32   2   6     5883.33     7726.74    823.73 o 
 -33   3   6      565.35      420.60    338.39 o 
 -31   3   6     8537.25     9879.61    848.38 o 
 -29   3   6    24079.68    26023.20   1317.08 o 
 -27   3   6     4637.17     4650.18    899.61 o 
 -25   3   6      750.73      263.76    270.09 o 
 -23   3   6    16234.87    16850.43   1326.93 o 
 -21   3   6    15708.57    17286.23   1003.20 o 
 -19   3   6     8241.04     7665.38   1000.82 o 
 -17   3   6    20189.81    18671.77   1075.79 o 
 -15   3   6       21.89      617.99    219.56 o 
 -13   3   6     7097.60     6133.07    535.57 o 
 -11   3   6    36101.37    34399.20   1121.74 o 
  -9   3   6     4395.95     4150.09    263.85 o 
  -7   3   6    13607.87    13143.59    481.52 o 
  -5   3   6   101382.64    94845.34   2172.91 o 
  -3   3   6     5660.52     5650.14    328.53 o 
  -1   3   6     4677.11     4833.54    294.22 o 
   1   3   6   236089.92   229423.27   4980.03 o 
   3   3   6   176837.91   168372.11   3699.93 o 
   5   3   6     1335.09     1171.59    190.85 o 
   7   3   6    58500.60    55659.59   2024.24 o 
   9   3   6   319603.34   306431.03   9383.29 o 
  11   3   6    41495.36    37472.31   1489.43 o 
  13   3   6     1919.86     1626.88    386.08 o 
  15   3   6    10275.15    10937.79    824.65 o 
  17   3   6    59579.66    57171.68   1737.41 o 
  19   3   6    15660.33    15320.11    847.17 o 
  21   3   6    16232.77    15462.57    769.09 o 
  23   3   6       83.24       11.11    191.94 o 
  25   3   6     1083.65      595.85    259.16 o 
  27   3   6       37.10     -191.27    278.12 o 
  29   3   6      365.34      -70.47    336.84 o 
  31   3   6     1956.62     1266.38   1030.81 o 
 -30   4   6    17729.42    18488.37   1316.09 o 
 -28   4   6     1598.85     1393.03    437.65 o 
 -26   4   6     3364.65     4707.60    659.72 o 
 -24   4   6       16.97       74.97    287.96 o 
 -22   4   6      798.36      709.22    416.07 o 
 -20   4   6    41119.46    44599.69   1894.44 o 
 -18   4   6     1310.22     1189.47    363.09 o 
 -16   4   6    22244.81    22264.15   1146.93 o 
 -14   4   6     1919.48     1315.88    350.10 o 
 -12   4   6     1360.78     2117.19    394.69 o 
 -10   4   6      171.65      100.73    183.07 o 
  -8   4   6    32891.68    30839.00   2762.95 o 
  -6   4   6    25620.46    24548.09    911.65 o 
  -4   4   6    20754.76    20296.27    613.57 o 
  -2   4   6    15474.28    15292.54    718.13 o 
   0   4   6    50556.30    50746.93   1572.81 o 
   2   4   6    56555.29    53107.17   1624.03 o 
   4   4   6    51950.94    49407.95   1526.32 o 
   6   4   6     1173.03     1289.45    316.76 o 
   8   4   6    25680.30    23167.71   1121.66 o 
  10   4   6    11811.84    12236.70    794.67 o 
  12   4   6    18886.38    17350.57    980.50 o 
  14   4   6     3991.06     3028.70    547.26 o 
  16   4   6     8835.94     8152.15    693.95 o 
  18   4   6     9036.92     7956.41    661.41 o 
  20   4   6      242.30       86.53    201.39 o 
  22   4   6      473.72      603.57    257.17 o 
  24   4   6      438.93      615.30    273.60 o 
  26   4   6    27203.34    28960.43   1655.29 o 
  28   4   6     9112.61     9033.99    976.03 o 
 -25   5   6      446.88     1167.62    455.65 o 
 -23   5   6      124.04      444.77    380.05 o 
 -21   5   6        5.23       64.48    350.10 o 
 -19   5   6     3072.07     2662.84    527.06 o 
 -17   5   6     7930.67     9104.12    851.69 o 
 -15   5   6     8809.26     8295.53    967.08 o 
 -13   5   6     1951.46     2789.83    484.59 o 
 -11   5   6      722.59      842.50    345.73 o 
  -9   5   6     1114.58     1177.83    357.55 o 
  -7   5   6     2793.05     3495.51    524.08 o 
  -5   5   6     1493.40     1042.88    351.24 o 
  -3   5   6     8885.79     9496.81    666.87 o 
  -1   5   6      316.18      369.68    260.30 o 
   1   5   6    13196.75    15127.68   1021.14 o 
   3   5   6     3384.26     2279.82    457.96 o 
   5   5   6     1012.74      957.49    340.41 o 
   7   5   6     5098.98     4915.43    611.74 o 
   9   5   6     7134.65     9751.20    837.55 o 
  11   5   6     3810.15     4820.43    764.67 o 
  13   5   6     7352.97     7881.22    745.55 o 
  15   5   6      247.32      366.51    292.53 o 
  17   5   6     1314.88     1253.87    315.08 o 
  19   5   6      819.96      733.97    439.26 o 
  21   5   6      167.57      -66.40    431.81 o 
  23   5   6     1556.20     1777.92    542.26 o 
 -18   6   6     2775.05     1608.40    835.89 o 
 -16   6   6     3113.96     1821.72    704.70 o 
 -14   6   6      538.63      794.66    592.25 o 
 -12   6   6       69.01      -14.99    479.79 o 
 -10   6   6     5079.10     4361.95    641.42 o 
  -8   6   6    16723.27    16677.89   1660.54 o 
  -6   6   6     1509.81     1015.81    429.38 o 
  -4   6   6    18053.38    20652.54   1264.80 o 
  -2   6   6      177.52      -90.41    371.09 o 
   0   6   6    16291.30    15840.69   1716.76 o 
   2   6   6    21113.88    24087.14   1904.18 o 
   4   6   6    10565.76    11247.88   1844.21 o 
   6   6   6       40.09      389.83    472.30 o 
   8   6   6     8817.41    10395.88    956.25 o 
  10   6   6    14108.47    14660.49   1110.06 o 
  12   6   6     4789.20     2683.85    892.12 o 
  14   6   6    10745.61    13245.01   1157.83 o 
 -37   1   7     1722.08       74.97    539.77 o 
 -35   1   7     3724.40     4303.15    914.61 o 
 -33   1   7     1643.55      906.93    305.00 o 
 -31   1   7    16398.93    15215.45    873.53 o 
 -29   1   7    38572.86    39162.34   1313.36 o 
 -27   1   7    55602.73    57066.32   2279.23 o 
 -25   1   7      112.11       80.55    145.98 o 
 -23   1   7     7336.05     7511.11    407.74 o 
 -21   1   7   141061.09   145036.36   3255.51 o 
 -19   1   7   117865.30   116090.14   2626.65 o 
 -17   1   7    43406.39    42523.94   1723.29 o 
 -15   1   7    14704.69    16670.27    503.44 o 
 -13   1   7   137746.16   135558.02   2962.00 o 
 -11   1   7    82398.16    81194.93   2153.04 o 
  -9   1   7    45024.54    46522.96   1291.94 o 
  -7   1   7    24913.98    22639.99    693.60 o 
  -5   1   7     9463.52     8409.01    331.04 o 
  -3   1   7    22971.07    23993.49    527.00 o 
  -1   1   7    51849.39    49794.35   1005.05 o 
   1   1   7    15783.00    16715.54    389.60 o 
   3   1   7     2559.48     3110.06    206.67 o 
   5   1   7    96821.40    97744.89   2154.38 o 
   7   1   7     7873.93     7038.34    275.38 o 
   9   1   7    25966.07    25307.16    669.22 o 
  11   1   7    28212.46    26329.93    707.67 o 
  13   1   7    86830.93    83254.98   1915.60 o 
  15   1   7    71104.72    69552.29   1837.74 o 
  17   1   7    42223.34    41938.54   1089.52 o 
  19   1   7    36630.88    35409.92    971.38 o 
  21   1   7    31481.03    31773.70   1096.28 o 
  23   1   7     1540.23      800.39    328.25 o 
  25   1   7    52832.19    54603.29   3018.81 o 
  27   1   7    57883.05    59116.06   1859.55 o 
  29   1   7    20949.74    20761.37    928.35 o 
  31   1   7      316.71      260.25    324.43 o 
  33   1   7     3670.56     4587.25    654.19 o 
 -36   2   7     5507.85     4288.10    682.21 o 
 -34   2   7     4484.53     4057.76    520.14 o 
 -32   2   7     2863.83     2100.92    403.38 o 
 -30   2   7    50293.39    47646.91   1902.06 o 
 -28   2   7    17548.19    17094.83    958.05 o 
 -26   2   7    36217.37    37026.59   1542.37 o 
 -24   2   7      278.66      265.20    183.40 o 
 -22   2   7    56766.68    57245.77   1721.05 o 
 -20   2   7    73756.73    73788.05   2107.85 o 
 -18   2   7    61988.16    62745.97   1825.24 o 
 -16   2   7    18844.48    20076.50    747.06 o 
 -14   2   7    14513.62    13565.30    440.97 o 
 -12   2   7   284803.75   282696.75   6141.81 o 
 -10   2   7    81418.40    82838.27   1876.35 o 
  -8   2   7    10242.59     9977.42    323.22 o 
  -6   2   7    26747.48    26682.93    688.20 o 
  -4   2   7    14470.34    13013.38    432.56 o 
  -2   2   7     3197.73     3504.24    214.33 o 
   0   2   7    16767.59    16991.60    494.64 o 
   2   2   7     1047.66     1278.06    121.77 o 
   4   2   7   125432.27   123469.99   3136.34 o 
   6   2   7     2207.81     1891.55    167.38 o 
   8   2   7    33807.59    33056.46   1287.40 o 
  10   2   7    66941.06    67113.17   1865.12 o 
  12   2   7    69939.05    68540.85   1918.76 o 
  14   2   7    13669.32    13300.50    599.14 o 
  16   2   7     9787.79    10141.06    690.41 o 
  18   2   7   161727.70   165071.86   3700.53 o 
  20   2   7    26420.24    26063.78    829.21 o 
  22   2   7    21323.17    19946.12    750.27 o 
  24   2   7     1972.99     2130.41    594.03 o 
  26   2   7    71340.19    70786.97   3441.02 o 
  28   2   7     9750.44     8835.24    818.92 o 
  30   2   7     8283.83     6069.45    709.70 o 
  32   2   7     3317.12     3553.16    573.47 o 
 -33   3   7      451.70      379.03    334.88 o 
 -31   3   7     2783.88     2319.21    467.80 o 
 -29   3   7     2034.60     2122.51    426.81 o 
 -27   3   7     2557.05     4203.89    553.89 o 
 -25   3   7    13194.07    13512.93    965.98 o 
 -23   3   7     2249.87     1659.77    354.39 o 
 -21   3   7     3927.82     3410.50   1030.81 o 
 -19   3   7     6316.67     5655.76    574.26 o 
 -17   3   7     8083.77     7801.53    529.59 o 
 -15   3   7     6757.46     6941.41    483.03 o 
 -13   3   7    25419.18    23443.47    866.87 o 
 -11   3   7     6798.71     6977.02    460.03 o 
  -9   3   7     8712.40     9104.58    923.20 o 
  -7   3   7     3834.50     3656.13    247.87 o 
  -5   3   7      840.65      760.76    143.25 o 
  -3   3   7    17700.05    17863.02    582.52 o 
  -1   3   7    49272.51    48463.76   1463.20 o 
   1   3   7     1724.24     1876.47    178.83 o 
   3   3   7     6444.02     6049.58    607.93 o 
   5   3   7      621.82      418.33    155.85 o 
   7   3   7     4411.69     4752.60    484.16 o 
   9   3   7    11292.40    10992.83   1090.78 o 
  11   3   7       17.53       85.85    170.56 o 
  13   3   7     2483.75     2466.77    366.02 o 
  15   3   7      118.93        2.23    175.51 o 
  17   3   7    25755.64    24800.04    939.13 o 
  19   3   7      115.94      144.23    204.55 o 
  21   3   7     3385.74     2707.08    379.73 o 
  23   3   7     5228.02     5529.02   1053.98 o 
  25   3   7     8250.30    10108.12    709.75 o 
  27   3   7     8847.71     7809.67    774.17 o 
  29   3   7     3304.16     2671.41    546.84 o 
 -30   4   7     5610.88     4963.00   1360.66 o 
 -28   4   7     2366.77     1799.40    633.48 o 
 -26   4   7    12627.50    14908.93   1668.03 o 
 -24   4   7     3765.04     5300.04    675.12 o 
 -22   4   7     3934.21     4207.15    618.48 o 
 -20   4   7    13551.25    13874.00   1012.81 o 
 -18   4   7    25355.87    26264.14   1296.67 o 
 -16   4   7       91.91     -103.46    292.37 o 
 -14   4   7    31003.75    33328.55   1462.62 o 
 -12   4   7    34605.65    36088.85   1615.56 o 
 -10   4   7    25957.05    25668.50    962.19 o 
  -8   4   7     3046.13     2807.97    433.70 o 
  -6   4   7     4700.77     5245.10    375.35 o 
  -4   4   7     1673.43     2147.59    248.62 o 
  -2   4   7    14554.26    15312.73    903.96 o 
   0   4   7      266.16      255.66    188.36 o 
   2   4   7       14.77      184.09    187.52 o 
   4   4   7    18873.99    18662.09    764.98 o 
   6   4   7     7528.99     7464.03    666.92 o 
   8   4   7      195.30      142.26    215.60 o 
  10   4   7    12529.60    16242.55    944.08 o 
  12   4   7    15884.83    14503.84    882.04 o 
  14   4   7     1060.45     1431.88    419.82 o 
  16   4   7     6545.12     7671.23    775.92 o 
  18   4   7    44286.97    46346.51   1550.57 o 
  20   4   7     2560.13     2714.90    371.30 o 
  22   4   7      635.78      739.17    275.95 o 
  24   4   7     1209.96     1122.44    294.59 o 
  26   4   7    17436.04    20014.05   1117.96 o 
 -25   5   7     2149.45     1763.76    511.36 o 
 -23   5   7     9798.73     7558.42    831.49 o 
 -21   5   7    22579.05    21324.42   1319.44 o 
 -19   5   7    19194.96    21248.97   2316.50 o 
 -17   5   7     4871.43     6877.41    735.93 o 
 -15   5   7      301.68      514.02    343.56 o 
 -13   5   7    22340.25    21133.96   1147.01 o 
 -11   5   7    59370.34    62282.98   2398.71 o 
  -9   5   7     2296.38     2953.73    652.22 o 
  -7   5   7     1206.43     1112.07    359.03 o 
  -5   5   7    10810.75    12535.63    766.94 o 
  -3   5   7     6180.75     7328.22    584.69 o 
  -1   5   7     3481.40     3590.94    579.58 o 
   1   5   7      189.71       45.00    225.13 o 
   3   5   7    19712.29    20566.19   1143.22 o 
   5   5   7        0.59      -70.21    270.19 o 
   7   5   7    23809.59    23135.58   1870.45 o 
   9   5   7    71609.27    70357.23   3590.96 o 
  11   5   7    17614.60    17556.31   1810.47 o 
  13   5   7    14986.07    13367.63    997.07 o 
  15   5   7       87.86     -138.08    271.29 o 
  17   5   7    20147.93    22543.33   1975.64 o 
  19   5   7    10501.37     9791.32   1406.41 o 
  21   5   7    42632.43    38496.41   1928.58 o 
 -18   6   7      404.76      300.61    451.93 o 
 -16   6   7     2381.31     1851.70    674.71 o 
 -14   6   7     5391.53     4790.44    967.08 o 
 -12   6   7    11694.56    11451.10   1877.94 o 
 -10   6   7      851.24      923.26    410.80 o 
  -8   6   7     3231.54     3533.66    594.23 o 
  -6   6   7       33.65      -76.04    314.58 o 
  -4   6   7     3247.50     3427.99    593.34 o 
  -2   6   7     4872.47     5547.61   1072.04 o 
   0   6   7     8747.39    13104.36   1566.83 o 
   2   6   7      579.78     1326.93    682.21 o 
   4   6   7     1368.66     1532.57    742.18 o 
   6   6   7      923.13     1199.61    472.78 o 
   8   6   7      228.78     -359.85    412.32 o 
  10   6   7     1012.83     1201.88    430.25 o 
  12   6   7     6197.65     4444.90    643.44 o 
  14   6   7     2277.12     2211.55    899.61 o 
 -36   0   8     1863.67     1791.73    682.21 o 
 -34   0   8     1537.13     1521.85    659.72 o 
 -32   0   8     4354.25     3808.36    802.15 o 
 -30   0   8    38892.40    42056.91   2571.39 o 
 -28   0   8    19889.38    20091.36   1536.84 o 
 -26   0   8     7839.97     9101.08   1072.04 o 
 -24   0   8     4493.09     4520.56    727.19 o 
 -22   0   8     7802.59     7946.58    914.61 o 
 -20   0   8    20389.23    22700.24   1484.36 o 
 -18   0   8    38884.44    37341.44   2076.61 o 
 -16   0   8    20474.68    18891.87   1214.48 o 
 -14   0   8    63383.61    61900.87   3028.70 o 
 -12   0   8   448877.16   436072.41  18861.89 o 
 -10   0   8   302298.84   296707.34  12916.94 o 
  -8   0   8    19823.93    15525.82    937.10 o 
  -6   0   8   116634.96   122759.99   3743.73 o 
  -4   0   8   452842.59   472032.00  13922.26 o 
  -2   0   8   540736.31   570598.19  16815.77 o 
   0   0   8    53083.91    54194.70   1732.54 o 
   2   0   8    34797.50    36637.84   2631.37 o 
   4   0   8    71121.95    75477.68   2747.57 o 
   6   0   8   150195.03   155164.22   4725.26 o 
   8   0   8    81450.05    84098.38   2668.38 o 
  10   0   8     6009.59     5914.71    431.06 o 
  12   0   8     6062.74     5547.20    287.53 o 
  14   0   8     8593.62     7340.47    354.43 o 
  16   0   8     6790.86     5279.36    464.80 o 
  18   0   8     2305.78     2059.33    328.75 o 
  20   0   8     8835.27     9113.06    847.14 o 
  22   0   8     2454.15     2255.17    367.38 o 
  24   0   8     4409.42     6349.77    832.14 o 
  26   0   8    10035.79    10750.38   1124.52 o 
  28   0   8    20954.87    22250.43   1604.31 o 
  30   0   8    15047.66    17437.50   1649.29 o 
  32   0   8      692.95      959.59    539.77 o 
 -37   1   8      853.54     1784.23    719.69 o 
 -35   1   8     3333.53     2144.08    734.68 o 
 -33   1   8     5051.17     7616.72   1132.01 o 
 -31   1   8     2569.90     3130.44    365.43 o 
 -29   1   8       66.92      144.85    177.52 o 
 -27   1   8     3358.94     3480.79    352.12 o 
 -25   1   8       23.19      -40.73    144.00 o 
 -23   1   8      910.84      589.11    264.02 o 
 -21   1   8    15711.60    16947.13   1172.57 o 
 -19   1   8    13407.38    12876.91    566.13 o 
 -17   1   8     8402.22     7289.32    402.46 o 
 -15   1   8     1877.06     2455.06    234.90 o 
 -13   1   8    74977.18    76064.78   2953.85 o 
 -11   1   8   151770.50   153847.02   3910.57 o 
  -9   1   8    85298.90    81184.91   2142.43 o 
  -7   1   8    13879.08    13728.91    481.13 o 
  -5   1   8    28280.86    32060.34    798.55 o 
  -3   1   8   225809.80   238761.31   4495.64 o 
  -1   1   8    41593.15    42300.02    875.58 o 
   1   1   8    21559.80    22036.56   1209.81 o 
   3   1   8    30441.00    34064.01    835.39 o 
   5   1   8    70918.06    79208.88   1783.04 o 
   7   1   8     1320.32     1453.06    140.32 o 
   9   1   8     1449.95     1792.91    158.99 o 
  11   1   8      515.53      673.53    149.33 o 
  13   1   8     4367.54     5506.32    299.94 o 
  15   1   8    20177.39    21230.85    763.17 o 
  17   1   8    39470.93    40345.03   1064.30 o 
  19   1   8      179.77      -12.74    172.64 o 
  21   1   8      664.89      312.25    181.32 o 
  23   1   8     6312.85     5620.84    471.98 o 
  25   1   8       56.58      180.70    203.94 o 
  27   1   8    11189.37    12625.58    770.91 o 
  29   1   8     7729.87     7839.18    748.22 o 
  31   1   8     2571.17     1687.66   1124.52 o 
  33   1   8       36.10     -454.76    569.75 o 
 -36   2   8     3047.48     2317.04    442.40 o 
 -34   2   8      283.61      543.70    573.50 o 
 -32   2   8       31.80      241.67    271.29 o 
 -30   2   8      337.86      413.13    276.94 o 
 -28   2   8    35743.15    37593.21   1577.83 o 
 -26   2   8      170.12       31.72    190.72 o 
 -24   2   8       19.99      129.00    164.63 o 
 -22   2   8     2718.01     3592.86    650.71 o 
 -20   2   8      597.62      698.30    184.83 o 
 -18   2   8       11.30      233.16    155.32 o 
 -16   2   8    24036.79    22606.89    814.67 o 
 -14   2   8      168.59       12.30    119.05 o 
 -12   2   8   117569.13   120547.81   3715.72 o 
 -10   2   8    19250.94    19123.87    687.70 o 
  -8   2   8    37934.04    37398.28   1121.69 o 
  -6   2   8      825.87     1248.83    110.89 o 
  -4   2   8    45103.97    42262.54   1056.35 o 
  -2   2   8    95102.80    85639.45   3453.94 o 
   0   2   8    25456.15    24119.49    652.62 o 
   2   2   8    26728.67    22912.10    616.23 o 
   4   2   8    30671.28    26422.70    680.04 o 
   6   2   8     2323.00     2693.04    159.48 o 
   8   2   8     1381.10      834.32    163.93 o 
  10   2   8    13373.88    14670.44    594.12 o 
  12   2   8    18630.26    16438.22    858.25 o 
  14   2   8     1632.05     1723.50    333.79 o 
  16   2   8     4378.61     4298.99    379.49 o 
  18   2   8     2193.43     1597.89    219.28 o 
  20   2   8     7406.08     8144.45    467.70 o 
  22   2   8     6565.57     8502.56    615.21 o 
  24   2   8     3650.20     3682.06    431.42 o 
  26   2   8     4861.72     4703.16    491.62 o 
  28   2   8    10198.20    11351.49    958.15 o 
  30   2   8     8604.99    11013.56    964.37 o 
  32   2   8     5097.18     5873.54    752.77 o 
 -33   3   8     8679.64     8802.53    815.99 o 
 -31   3   8     1370.67     1163.55    431.06 o 
 -29   3   8    11502.88    11608.29    907.83 o 
 -27   3   8        1.45      605.00    301.60 o 
 -25   3   8     4425.60     5115.76    588.95 o 
 -23   3   8      750.04      633.29    742.18 o 
 -21   3   8    19665.61    19559.07   1450.63 o 
 -19   3   8       70.81       43.43    214.17 o 
 -17   3   8    96955.67    92354.37   3091.89 o 
 -15   3   8    33514.76    32845.54   1642.81 o 
 -13   3   8    64285.16    58242.97   1879.97 o 
 -11   3   8    78297.77    77056.24   2180.78 o 
  -9   3   8   171660.69   169526.20   4407.30 o 
  -7   3   8     9141.94     8573.52    493.61 o 
  -5   3   8   119653.20   116623.95   2360.25 o 
  -3   3   8   199521.47   196122.59   4318.54 o 
  -1   3   8    69772.15    70266.18   1684.76 o 
   1   3   8     9354.60     9309.82    375.98 o 
   3   3   8     2482.29     1994.64    252.56 o 
   5   3   8    81702.92    75571.71   2076.09 o 
   7   3   8    63427.29    62362.84   2251.46 o 
   9   3   8     1417.41     1241.71    599.74 o 
  11   3   8     1037.47      782.60    248.00 o 
  13   3   8     1983.52     2015.00    342.12 o 
  15   3   8        7.62      -13.26    173.34 o 
  17   3   8      181.30      457.30    239.90 o 
  19   3   8     1726.52     2172.12    311.82 o 
  21   3   8     4413.53     4871.00    451.88 o 
  23   3   8      114.10     -191.28    191.28 o 
  25   3   8      721.44     1010.54    378.59 o 
  27   3   8    24968.24    30801.01   1583.79 o 
  29   3   8     6004.76     6276.78    754.07 o 
 -30   4   8     6358.16     6198.12    749.26 o 
 -28   4   8     1676.68     1071.39    422.57 o 
 -26   4   8     5678.62     4243.10   1229.47 o 
 -24   4   8      532.82      557.12    335.62 o 
 -22   4   8    12955.65    12107.20    962.65 o 
 -20   4   8    24306.47    21426.84   1746.75 o 
 -18   4   8    33141.42    28596.60   1366.55 o 
 -16   4   8     4149.69     4132.18    535.09 o 
 -14   4   8     7316.00     5609.16    824.65 o 
 -12   4   8    56639.74    51913.11   1643.16 o 
 -10   4   8    32797.29    33271.30   1157.95 o 
  -8   4   8     3213.85     4094.38    385.10 o 
  -6   4   8     8561.53     9430.45    505.69 o 
  -4   4   8    84486.97    83384.35   2044.95 o 
  -2   4   8    22172.02    21187.21    854.80 o 
   0   4   8      793.01     1000.90    230.83 o 
   2   4   8    19046.63    17346.69    745.08 o 
   4   4   8     8317.55     8181.98    922.10 o 
   6   4   8    15310.34    14644.17   1780.48 o 
   8   4   8    20769.00    19375.22   1022.48 o 
  10   4   8     4584.74     5038.27    618.48 o 
  12   4   8       43.12      220.06    223.49 o 
  14   4   8    30176.98    28248.94   2987.47 o 
  16   4   8    22815.37    22572.79   1446.88 o 
  18   4   8    11341.01    11552.62    714.36 o 
  20   4   8    10596.24     9012.43    896.18 o 
  22   4   8      779.83     1051.87    298.86 o 
  24   4   8       10.41      209.32    246.13 o 
  26   4   8     9910.00    10847.65    771.08 o 
 -25   5   8     1433.24     1169.63    663.46 o 
 -23   5   8      607.80      701.63    487.29 o 
 -21   5   8     9618.20    12045.87   1015.15 o 
 -19   5   8      438.99      552.63    360.78 o 
 -17   5   8        2.35     -232.27    295.27 o 
 -15   5   8     3220.58     2973.90    513.46 o 
 -13   5   8       67.34     -190.03    295.58 o 
 -11   5   8     2541.90     2641.24    477.00 o 
  -9   5   8    11375.80    13131.15    993.42 o 
  -7   5   8     4840.39     5550.70   1840.46 o 
  -5   5   8     6174.95     6492.17    562.48 o 
  -3   5   8        4.16      146.97    234.98 o 
  -1   5   8      618.68     1035.94    293.00 o 
   1   5   8      697.59      103.18    291.41 o 
   3   5   8       13.16       18.84    291.32 o 
   5   5   8     4395.01     4410.79    590.55 o 
   7   5   8     2379.54     2064.34    439.26 o 
   9   5   8     6733.49     8843.11    824.75 o 
  11   5   8     2840.90     3004.72    490.92 o 
  13   5   8      130.41      -22.49    344.85 o 
  15   5   8      567.84      628.55    342.84 o 
  17   5   8     1181.80     1913.90    348.28 o 
  19   5   8      191.55      358.58    252.59 o 
  21   5   8     4545.57     5943.30    618.06 o 
 -18   6   8    14076.63    17752.36   1821.72 o 
 -16   6   8     3033.09     3456.01    847.14 o 
 -14   6   8        8.80       97.46    479.79 o 
 -12   6   8     5927.15     6960.38   1064.54 o 
 -10   6   8    20417.77    22410.00   1574.32 o 
  -8   6   8     4319.57     6096.34    762.03 o 
  -6   6   8       56.17       57.55    352.49 o 
  -4   6   8    37451.26    40751.88   1847.78 o 
  -2   6   8      951.69     1454.37    659.72 o 
   0   6   8     3419.94     3276.09    869.63 o 
   2   6   8      850.32      136.93    376.78 o 
   4   6   8    13209.43    17575.73   1896.68 o 
   6   6   8     2286.34     2591.19    573.16 o 
   8   6   8     3441.13     1506.85    607.24 o 
  10   6   8        6.16       39.14    370.03 o 
  12   6   8      595.22     -171.53    354.90 o 
  14   6   8    10441.18     9940.72   1499.35 o 
 -37   1   9       73.51       97.46    569.75 o 
 -35   1   9      684.41      -59.97    517.28 o 
 -33   1   9    49787.68    52379.97   3171.14 o 
 -31   1   9    47221.45    50784.57   1647.35 o 
 -29   1   9     9401.97    10182.50    634.04 o 
 -27   1   9     1690.91     1583.09    258.97 o 
 -25   1   9    33627.31    36212.63   1209.21 o 
 -23   1   9    52936.20    55059.61   1657.01 o 
 -21   1   9    30713.27    29698.06   1004.42 o 
 -19   1   9    33433.94    32697.89   1583.96 o 
 -17   1   9     2977.26     3151.68    281.20 o 
 -15   1   9    10186.46    11341.97    590.33 o 
 -13   1   9    10418.98    10243.44    435.15 o 
 -11   1   9      384.73      532.92    116.80 o 
  -9   1   9     4500.46     5363.33    295.92 o 
  -7   1   9    15367.82    15466.04   1221.05 o 
  -5   1   9    53317.12    52204.83   1066.70 o 
  -3   1   9   187643.19   182083.33   3933.81 o 
  -1   1   9    59531.62    60179.46   1378.81 o 
   1   1   9     1819.46     2983.17    184.37 o 
   3   1   9     4025.97     5284.35    255.76 o 
   5   1   9   127886.26   126936.50   2783.36 o 
   7   1   9   210403.56   214876.11   4608.46 o 
   9   1   9    37452.29    37209.31   1267.10 o 
  11   1   9    12939.26    11895.13    418.79 o 
  13   1   9   139450.83   139670.78   3571.53 o 
  15   1   9    93400.93    93717.30   2510.42 o 
  17   1   9   154232.80   155941.23   3919.57 o 
  19   1   9    17709.06    16911.93    703.00 o 
  21   1   9    62123.26    62503.18   1855.27 o 
  23   1   9     1923.36     2477.26    346.52 o 
  25   1   9     6840.53     7802.56    740.00 o 
  27   1   9       26.85      -70.54    225.93 o 
  29   1   9      302.33      176.46    278.56 o 
  31   1   9      741.42     1112.55    760.92 o 
 -36   2   9     2378.37     1530.73    434.81 o 
 -34   2   9    10214.81    10265.04   1158.25 o 
 -32   2   9    35847.34    36236.36   1584.63 o 
 -30   2   9    51149.61    54046.36   2109.55 o 
 -28   2   9      160.90      406.68    245.46 o 
 -26   2   9    25046.48    27259.76   1196.61 o 
 -24   2   9    44141.37    48912.29   1713.21 o 
 -22   2   9    15333.04    15564.25    972.08 o 
 -20   2   9     3592.37     3191.80    323.70 o 
 -18   2   9    35262.61    35780.93   1159.45 o 
 -16   2   9     4685.98     5025.31    675.58 o 
 -14   2   9    23183.00    22913.71    882.66 o 
 -12   2   9    23475.42    25134.96    852.89 o 
 -10   2   9    14429.52    15855.50    603.00 o 
  -8   2   9    11758.55    11230.10    471.59 o 
  -6   2   9     1590.93     2029.00    131.09 o 
  -4   2   9    89046.27    87819.33   2015.31 o 
  -2   2   9    70782.16    70883.95   1651.43 o 
   0   2   9   202967.61   206772.97   4468.87 o 
   2   2   9     7703.42     8103.55    305.38 o 
   4   2   9    13927.18    13941.50    370.36 o 
   6   2   9   106613.54   105064.09   2330.93 o 
   8   2   9   182307.42   177988.47   4500.65 o 
  10   2   9    12361.63    12731.06    827.32 o 
  12   2   9    12943.75    13652.72    608.03 o 
  14   2   9   106838.24   101429.71   4940.94 o 
  16   2   9    67974.66    66410.88   1939.88 o 
  18   2   9     7036.24     7681.88    585.42 o 
  20   2   9    11534.99    11556.87    550.96 o 
  22   2   9    63082.27    65386.86   2074.47 o 
  24   2   9    19798.63    19213.80    891.74 o 
  26   2   9     6628.91     6304.30    576.02 o 
  28   2   9     4406.25     4348.30    625.87 o 
  30   2   9     2554.41     1527.85    481.24 o 
 -33   3   9      273.74      285.05    321.22 o 
 -31   3   9      979.38      847.79    356.53 o 
 -29   3   9     4173.92     3419.59    511.36 o 
 -27   3   9    14717.07    12918.80    937.10 o 
 -25   3   9      146.29       47.04    333.61 o 
 -23   3   9      100.47     -196.40    196.40 o 
 -21   3   9     3375.64     4319.03    558.51 o 
 -19   3   9     2861.22     3642.40    381.08 o 
 -17   3   9    16978.57    17906.35    871.95 o 
 -15   3   9      348.49      539.17    183.50 o 
 -13   3   9    25525.37    25792.99    936.85 o 
 -11   3   9     7460.13     7478.05    485.33 o 
  -9   3   9    20697.75    20865.13   1043.92 o 
  -7   3   9     1183.77     1252.92    207.29 o 
  -5   3   9      527.95      440.02    133.67 o 
  -3   3   9    26208.89    28510.05   1601.46 o 
  -1   3   9    46131.62    43586.91   1129.40 o 
   1   3   9     3596.79     3180.99    300.53 o 
   3   3   9        5.92      -58.12    118.83 o 
   5   3   9     8818.65     8745.26    715.94 o 
   7   3   9     1097.88      848.66    247.63 o 
   9   3   9    21476.12    20360.18    997.81 o 
  11   3   9      353.39      122.80    188.06 o 
  13   3   9      385.34      310.61    217.41 o 
  15   3   9    15366.36    13771.15    831.95 o 
  17   3   9     9660.92     9597.06    751.52 o 
  19   3   9      124.47      260.38    201.64 o 
  21   3   9       71.47       16.67    197.52 o 
  23   3   9     4383.94     3897.81    435.89 o 
  25   3   9      507.93      411.20    296.34 o 
  27   3   9        4.69     -354.01    404.83 o 
  29   3   9     4539.14     3045.96    597.54 o 
 -30   4   9     4819.41     6579.06    760.11 o 
 -28   4   9      131.52      243.18    324.49 o 
 -26   4   9    16870.31    18317.32   1814.22 o 
 -24   4   9    27985.62    32143.54   1941.66 o 
 -22   4   9     4570.82     3830.77    552.91 o 
 -20   4   9     6804.69     6802.03    700.21 o 
 -18   4   9     3975.14     4189.29    644.72 o 
 -16   4   9    20912.46    20485.47   1960.41 o 
 -14   4   9      770.84      685.04    279.61 o 
 -12   4   9      149.37      324.55    193.80 o 
 -10   4   9      582.46      191.17    194.12 o 
  -8   4   9    14507.35    15093.50    620.54 o 
  -6   4   9     2685.58     3275.80    307.99 o 
  -4   4   9     4083.09     3266.87    770.82 o 
  -2   4   9     2295.80     2401.76    312.46 o 
   0   4   9    32812.65    32360.76   1134.35 o 
   2   4   9     9725.46     9387.34    828.40 o 
   4   4   9    37514.92    35591.39   1553.93 o 
   6   4   9    15045.91    15900.16    961.60 o 
   8   4   9    25754.81    24071.80   1182.55 o 
  10   4   9     2909.90     2322.24    401.61 o 
  12   4   9     1196.78     1844.90    397.43 o 
  14   4   9    62409.06    65353.43   2472.50 o 
  16   4   9    22477.18    19026.81   1311.94 o 
  18   4   9      785.51      503.11    240.08 o 
  20   4   9      519.97      659.67    256.65 o 
  22   4   9     9285.04     8378.48    642.77 o 
  24   4   9        6.93      -35.37    251.96 o 
  26   4   9      876.53     1215.99    577.25 o 
 -25   5   9    14716.26    14596.71   1170.22 o 
 -23   5   9     9415.99    11042.49    999.93 o 
 -21   5   9      126.92      210.85    321.73 o 
 -19   5   9     7090.58     9559.49    974.58 o 
 -17   5   9    13083.69    14655.92   1090.62 o 
 -15   5   9     2274.32     2167.85    458.33 o 
 -13   5   9     6528.54     7108.65    726.01 o 
 -11   5   9     7089.09     7391.82   1012.06 o 
  -9   5   9    17610.70    16027.29   1035.70 o 
  -7   5   9    14275.38    15372.31   1326.93 o 
  -5   5   9    11930.91    12782.71    793.55 o 
  -3   5   9    57414.79    55023.46   1792.99 o 
  -1   5   9    54189.30    53988.66   2226.41 o 
   1   5   9     6183.23     5839.57    798.41 o 
   3   5   9     5847.75     5137.97   1240.72 o 
   5   5   9    38958.51    41338.01   1830.27 o 
   7   5   9     7216.06     8064.27    789.52 o 
   9   5   9    28515.16    28079.98   1402.54 o 
  11   5   9     1599.33     2430.08    498.26 o 
  13   5   9    14007.85    13293.51   1017.04 o 
  15   5   9     8422.25     6882.21    730.60 o 
  17   5   9    12719.42    11527.55    950.54 o 
  19   5   9     2126.04     3007.25    449.36 o 
  21   5   9     8702.90     8375.05    913.81 o 
 -18   6   9        8.68       52.48    539.77 o 
 -16   6   9      374.44      194.92    494.79 o 
 -14   6   9     1790.68     2527.03   1458.12 o 
 -12   6   9    18359.41    18568.94   1329.42 o 
 -10   6   9     1887.29     2066.83    503.62 o 
  -8   6   9     1456.07      841.45    413.07 o 
  -6   6   9     1417.86     1153.71    436.53 o 
  -4   6   9    15594.07    16822.76   1829.21 o 
  -2   6   9    26171.77    27775.55   2458.94 o 
   0   6   9      751.01     1004.57    644.72 o 
   2   6   9     4377.83     6618.72    789.00 o 
   4   6   9     1384.83     1323.04    500.42 o 
   6   6   9     5013.92     5042.85   1274.45 o 
   8   6   9     2795.12     2138.61   1027.06 o 
  10   6   9        2.40      -52.48    412.32 o 
  12   6   9       55.95      219.91    464.80 o 
 -38   0  10     1389.59     1416.89    787.16 o 
 -36   0  10     3174.11     2204.05    802.15 o 
 -34   0  10     3307.12     3815.86    854.63 o 
 -32   0  10     1942.06     2151.57    697.20 o 
 -30   0  10    55191.78    53849.34   3141.15 o 
 -28   0  10     2618.39     3695.91    764.67 o 
 -26   0  10    19247.84    17085.15   1386.90 o 
 -24   0  10    97272.99    87015.07   4408.10 o 
 -22   0  10    54070.05    54014.27   2938.74 o 
 -20   0  10     8439.59     9438.44    997.07 o 
 -18   0  10   156458.13   158699.23   7294.36 o 
 -16   0  10   303346.72   320577.09  14116.43 o 
 -14   0  10   226057.66   225682.92  10038.18 o 
 -12   0  10    82717.34    76707.00   3665.92 o 
 -10   0  10    42184.66    41187.28   2114.09 o 
  -8   0  10    96125.97    93133.30   2921.53 o 
  -6   0  10   141655.77   134552.69   4119.48 o 
  -4   0  10    24589.59    24856.29    907.25 o 
  -2   0  10     1035.46     1269.45    170.51 o 
   0   0  10    12165.43    13091.86    734.68 o 
   2   0  10    38307.11    40515.94   1373.60 o 
   4   0  10     7158.11     7797.59    401.65 o 
   6   0  10        9.76      129.59     98.30 o 
   8   0  10     6110.16     6662.60    438.56 o 
  10   0  10      429.34      475.85    145.30 o 
  12   0  10    16272.93    15896.08   1060.79 o 
  14   0  10    23239.03    19395.48    857.89 o 
  16   0  10   105510.23    93664.71   4273.16 o 
  18   0  10    28371.29    28719.64   1214.64 o 
  20   0  10      176.76      116.59    226.92 o 
  22   0  10   118277.98   112046.80   5187.77 o 
  24   0  10    71075.55    72366.37   3628.44 o 
  26   0  10    84289.36    85703.13   4235.68 o 
  28   0  10    41656.48    38368.50   2338.99 o 
  30   0  10    41329.98    43286.38   2631.37 o 
  32   0  10     7558.48     6432.23   1072.04 o 
 -37   1  10      820.08      562.26    622.23 o 
 -35   1  10      105.45      112.45    539.77 o 
 -33   1  10     5295.81     4936.00   1263.21 o 
 -31   1  10    13065.11    12370.41   1001.51 o 
 -29   1  10      250.96      207.55    190.61 o 
 -27   1  10     4862.20     4220.03    388.41 o 
 -25   1  10    24574.25    23663.25    971.05 o 
 -23   1  10    45278.16    43088.73   1573.28 o 
 -21   1  10    77577.03    77530.18   2192.35 o 
 -19   1  10       20.18       16.58    117.32 o 
 -17   1  10    43617.41    42606.45   1290.88 o 
 -15   1  10    38975.55    37434.19   1141.79 o 
 -13   1  10     9893.57     8627.69    423.38 o 
 -11   1  10     5218.84     5084.62    355.59 o 
  -9   1  10    23908.82    21332.96    697.60 o 
  -7   1  10     7078.65     5822.52    303.69 o 
  -5   1  10      408.27      599.70     69.63 o 
  -3   1  10    28939.80    28057.10    621.37 o 
  -1   1  10     1081.73     1143.52    121.54 o 
   1   1  10    67471.27    66274.38   1786.49 o 
   3   1  10    17199.26    17036.17    497.64 o 
   5   1  10    11285.42    11396.84    390.73 o 
   7   1  10    12556.87    13870.78    449.98 o 
   9   1  10    22829.21    23371.33    659.52 o 
  11   1  10    12061.35    13018.57    445.77 o 
  13   1  10     2595.84     3170.18    334.19 o 
  15   1  10    11845.24    10706.55    509.74 o 
  17   1  10    64450.09    60563.02   1758.53 o 
  19   1  10      189.86      293.90    229.35 o 
  21   1  10     9230.47     8607.61    570.64 o 
  23   1  10     8902.54     7942.92    572.99 o 
  25   1  10    14073.97    13333.67    791.11 o 
  27   1  10     2063.55     2298.45    428.99 o 
  29   1  10     5132.30     5849.66    662.61 o 
  31   1  10    30933.36    32253.47   1563.13 o 
 -36   2  10      366.33      128.57    304.86 o 
 -34   2  10     1660.39     1561.23    385.97 o 
 -32   2  10     3563.98     3242.14    476.79 o 
 -30   2  10      936.52     1202.42    324.49 o 
 -28   2  10     2660.82     1800.02    355.97 o 
 -26   2  10     1475.43     1133.51    242.85 o 
 -24   2  10    10963.03    12217.53    640.56 o 
 -22   2  10    21506.61    23944.80    902.53 o 
 -20   2  10    24438.48    27201.10   2053.92 o 
 -18   2  10        1.98       30.19    115.28 o 
 -16   2  10    36138.06    39598.95   1728.37 o 
 -14   2  10    79866.98    84290.22   2323.14 o 
 -12   2  10     3270.11     3441.09    319.81 o 
 -10   2  10      961.30      773.64    254.10 o 
  -8   2  10      672.43      721.23    186.94 o 
  -6   2  10    27004.68    26651.74    859.16 o 
  -4   2  10       25.27      268.14     94.14 o 
  -2   2  10    13308.81    16117.30    499.23 o 
   0   2  10     2045.06     1570.72    145.36 o 
   2   2  10       32.28       84.95     69.39 o 
   4   2  10      677.16     1293.02    106.85 o 
   6   2  10      179.13      146.72    118.80 o 
   8   2  10     1515.41     1993.66    242.67 o 
  10   2  10    32008.04    32042.71   1054.01 o 
  12   2  10    64493.77    59827.39   4445.05 o 
  14   2  10    15357.89    15204.66    681.66 o 
  16   2  10     6763.12     6560.18    474.32 o 
  18   2  10     1692.87     1510.72    224.29 o 
  20   2  10       33.95      -69.05    185.91 o 
  22   2  10    20350.75    23166.34   1205.41 o 
  24   2  10      823.04      524.89    259.78 o 
  26   2  10     2789.90     3131.22    776.91 o 
  28   2  10    15813.75    15213.59    943.37 o 
  30   2  10     3240.93     4549.24    678.02 o 
 -33   3  10      911.02      118.67    313.25 o 
 -31   3  10    22839.42    23208.85   2012.88 o 
 -29   3  10     3156.66     3625.17    521.36 o 
 -27   3  10     4159.37     4752.87    572.50 o 
 -25   3  10    34015.25    34046.13   1521.02 o 
 -23   3  10    67872.02    68538.73   2548.50 o 
 -21   3  10    27462.75    27223.41   1024.99 o 
 -19   3  10    20064.29    19132.18   1470.25 o 
 -17   3  10   140879.44   137777.84   3714.70 o 
 -15   3  10    32182.74    35444.73   1191.23 o 
 -13   3  10    72156.76    76584.13   2192.52 o 
 -11   3  10     5420.67     6043.91    435.53 o 
  -9   3  10    54614.34    52102.93   1560.83 o 
  -7   3  10    72319.81    71544.53   1762.87 o 
  -5   3  10     8660.11     8734.69    421.06 o 
  -3   3  10     9242.15     9405.67    426.29 o 
  -1   3  10     1118.78      969.71    147.24 o 
   1   3  10    10028.95    10141.81    953.87 o 
   3   3  10      333.66      166.67    239.90 o 
   5   3  10     2250.61     2951.31    402.39 o 
   7   3  10      191.06      479.61    438.56 o 
   9   3  10    14097.44    13963.93    831.99 o 
  11   3  10    14898.45    15965.03   1787.98 o 
  13   3  10     1010.04     1301.97    371.09 o 
  15   3  10     9727.02    10645.05    799.62 o 
  17   3  10    90411.87    91518.44   3218.90 o 
  19   3  10     2690.66     2357.14   1270.70 o 
  21   3  10     2905.20     3211.39    426.96 o 
  23   3  10   101774.62   103327.93   3648.25 o 
  25   3  10    42609.73    45772.21   1968.77 o 
  27   3  10        8.74      172.72    357.00 o 
 -30   4  10    11648.89    11784.77   1001.48 o 
 -28   4  10      861.25      736.93    354.99 o 
 -26   4  10     9078.71     9002.49   1810.47 o 
 -24   4  10     5124.49     4741.17   1053.30 o 
 -22   4  10    85075.94    93075.47   3378.95 o 
 -20   4  10      924.99     1005.14    345.73 o 
 -18   4  10     6403.56     4261.93    558.24 o 
 -16   4  10    29504.70    25941.51   1338.17 o 
 -14   4  10     2492.38     2685.16    348.24 o 
 -12   4  10     1549.64     1735.60    284.61 o 
 -10   4  10     8331.36     8116.90    556.59 o 
  -8   4  10    38581.59    39946.91   1157.23 o 
  -6   4  10     3833.41     3022.13    451.22 o 
  -4   4  10     6044.72     7094.48    875.26 o 
  -2   4  10      542.59      836.81    230.38 o 
   0   4  10     4884.32     4667.10    933.95 o 
   2   4  10   111132.20   108143.60   3736.80 o 
   4   4  10     3676.96     3960.53    523.69 o 
   6   4  10    14243.28    14313.24    985.06 o 
   8   4  10    16139.18    15833.79    966.66 o 
  10   4  10      117.86       62.66    382.34 o 
  12   4  10        8.34     -180.36    180.36 o 
  14   4  10    18568.58    19911.37   1110.56 o 
  16   4  10    19982.47    19091.15   1100.84 o 
  18   4  10    35316.00    32488.34   1503.99 o 
  20   4  10     2408.17     2338.05    502.05 o 
  22   4  10     9769.38     9707.23    702.09 o 
  24   4  10     6512.50     5411.12    687.00 o 
 -25   5  10      309.70      -33.86    358.65 o 
 -23   5  10      816.06      885.22    429.09 o 
 -21   5  10     1111.29      317.90    719.69 o 
 -19   5  10     5210.82     5436.89    686.10 o 
 -17   5  10      116.01      -92.28    286.39 o 
 -15   5  10     2932.51     3332.22    530.02 o 
 -13   5  10     2025.89     2172.09    468.58 o 
 -11   5  10       37.25      285.91    306.91 o 
  -9   5  10     2312.72     2896.03    813.40 o 
  -7   5  10       60.71      161.45    262.41 o 
  -5   5  10      154.40      192.63    248.34 o 
  -3   5  10      216.06      231.76    237.49 o 
  -1   5  10     2128.27     2840.01    535.09 o 
   1   5  10      814.67      634.87    379.00 o 
   3   5  10      695.69     1481.21    395.88 o 
   5   5  10      931.80     1852.73    429.95 o 
   7   5  10     1131.97     1027.11    551.01 o 
   9   5  10     6091.14     7880.77   1150.76 o 
  11   5  10     2510.18     2030.75    455.99 o 
  13   5  10      657.04      367.89    479.79 o 
  15   5  10      821.49     1184.49    479.79 o 
  17   5  10      293.60      396.08    416.07 o 
  19   5  10       49.31     -158.10    251.66 o 
 -16   6  10    15256.51    15506.72   1915.43 o 
 -14   6  10     7342.38     8130.81   1038.30 o 
 -12   6  10       43.64     -169.70    374.35 o 
 -10   6  10     2922.31     3433.82    608.77 o 
  -8   6  10     6321.69     6914.21   1120.77 o 
  -6   6  10     3972.76     4872.90   1042.05 o 
  -4   6  10     5878.91     5585.10   1109.52 o 
  -2   6  10      944.13     1102.03    652.22 o 
   0   6  10      197.15     -151.36    388.30 o 
   2   6  10    16923.15    18609.97   1780.48 o 
   4   6  10     1753.35     1623.63    511.25 o 
   6   6  10     8250.46     6540.07   1296.94 o 
   8   6  10       13.05     -115.42    390.44 o 
  10   6  10      491.35      617.82    498.54 o 
  12   6  10       38.42       98.03    374.19 o 
 -37   1  11    35211.85    39552.98   2743.82 o 
 -35   1  11      904.96      592.25    577.25 o 
 -33   1  11     6509.43     6210.38    757.16 o 
 -31   1  11      698.37      973.82    517.28 o 
 -29   1  11     2867.99     3389.75    540.08 o 
 -27   1  11     3757.07     4503.28    413.56 o 
 -25   1  11     1996.50     2052.70    292.93 o 
 -23   1  11     2274.65     2410.03    288.93 o 
 -21   1  11    37653.80    37765.92   1223.52 o 
 -19   1  11     3152.17     3501.42    316.70 o 
 -17   1  11    23238.38    23012.29    878.86 o 
 -15   1  11     4328.12     4435.52    388.14 o 
 -13   1  11    48116.89    46967.55   1366.03 o 
 -11   1  11     3449.01     2789.90    238.62 o 
  -9   1  11    64035.30    67959.45   1851.73 o 
  -7   1  11   107361.13   109249.83   2139.68 o 
  -5   1  11   198559.06   198660.08   3785.80 o 
  -3   1  11     1077.21      989.21    108.14 o 
  -1   1  11     8138.37     8212.04    309.28 o 
   1   1  11   383430.66   381401.72   8044.70 o 
   3   1  11   296271.25   291374.63   6192.07 o 
   5   1  11     9158.04     9931.16    365.31 o 
   7   1  11    11825.32    11274.24    407.93 o 
   9   1  11    74507.05    74528.58   1740.66 o 
  11   1  11    25789.35    25492.80    727.04 o 
  13   1  11    14695.55    13824.69    577.26 o 
  15   1  11    15187.16    15068.37    624.96 o 
  17   1  11     5869.32     5487.70    419.16 o 
  19   1  11     2306.61     2755.82    494.79 o 
  21   1  11     3099.79     3071.82    351.86 o 
  23   1  11    12001.30    11810.75    742.93 o 
  25   1  11     4937.74     4736.70    501.53 o 
  27   1  11    18330.57    20459.63   1123.22 o 
  29   1  11     3134.92     3665.30    581.00 o 
  31   1  11    18634.69    19177.72   1280.19 o 
 -36   2  11    17816.09    19432.87   1585.57 o 
 -34   2  11     1931.76     2160.85    427.32 o 
 -32   2  11     4574.34     5216.05    587.96 o 
 -30   2  11       86.95      137.96    241.06 o 
 -28   2  11     8853.03     9448.79    658.00 o 
 -26   2  11      818.61      936.93    325.09 o 
 -24   2  11     8052.90     8476.45    558.01 o 
 -22   2  11    37861.03    35202.71   1194.63 o 
 -20   2  11     3314.88     3307.43    325.84 o 
 -18   2  11      486.73      638.21    183.07 o 
 -16   2  11    71747.25    73375.02   2688.58 o 
 -14   2  11    44079.75    43151.08   1323.32 o 
 -12   2  11    35053.26    32892.63   1053.00 o 
 -10   2  11     3833.06     2983.73    279.18 o 
  -8   2  11   176766.55   175412.17   3867.50 o 
  -6   2  11    63119.97    64593.06   1550.87 o 
  -4   2  11   118455.98   121363.07   2723.68 o 
  -2   2  11     2864.96     2882.09    207.39 o 
   0   2  11   111007.00   110966.91   2492.67 o 
   2   2  11   134970.81   136217.08   2670.24 o 
   4   2  11   107173.51   108496.70   2148.81 o 
   6   2  11     2823.50     2815.15    283.58 o 
   8   2  11    43839.65    44101.29   1341.00 o 
  10   2  11   179120.36   170610.23   5158.22 o 
  12   2  11    36220.34    37138.48   1206.72 o 
  14   2  11     6024.39     6012.27    449.05 o 
  16   2  11     5002.26     4852.55    412.53 o 
  18   2  11     2036.98     1759.51    238.10 o 
  20   2  11       81.52      -15.52    208.38 o 
  22   2  11      792.35      653.48    247.23 o 
  24   2  11     3947.29     4128.47    463.17 o 
  26   2  11    34126.21    37944.33   2444.80 o 
  28   2  11       40.81      -62.06    281.62 o 
  30   2  11     9337.89     9762.14   1405.65 o 
 -33   3  11       72.49       63.69    311.06 o 
 -31   3  11     3118.01     3812.33    550.68 o 
 -29   3  11     2343.99     2055.31    424.73 o 
 -27   3  11      387.28      323.11    257.35 o 
 -25   3  11     4890.14     5404.30    586.66 o 
 -23   3  11     6395.12     6044.86   1743.00 o 
 -21   3  11    18754.88    17478.18    951.66 o 
 -19   3  11     1196.54      642.87    218.75 o 
 -17   3  11    11622.10    13510.72    691.71 o 
 -15   3  11     9701.03    10722.35    630.35 o 
 -13   3  11    17085.73    15675.66    826.98 o 
 -11   3  11    12830.49    11789.41    575.61 o 
  -9   3  11     4148.98     4021.59    312.31 o 
  -7   3  11    12366.76    11805.55    796.40 o 
  -5   3  11      453.65      319.14    129.09 o 
  -3   3  11    37293.45    37209.25   1013.10 o 
  -1   3  11      818.60      812.25    185.37 o 
   1   3  11     4894.00     5322.94    378.50 o 
   3   3  11      641.61      672.89    253.48 o 
   5   3  11       80.55       32.99    224.90 o 
   7   3  11       14.13       93.55    166.80 o 
   9   3  11      231.29       79.00    199.50 o 
  11   3  11      961.11      541.13    438.56 o 
  13   3  11     9329.49     7971.62   1233.22 o 
  15   3  11       14.91     -202.41    202.41 o 
  17   3  11     4587.39     5382.62   1113.27 o 
  19   3  11    23281.17    24527.88   1135.50 o 
  21   3  11    15535.78    16569.39    842.34 o 
  23   3  11     2417.72     1603.53    411.89 o 
  25   3  11      333.98     1200.12    404.83 o 
  27   3  11       58.01      -68.87    340.26 o 
 -30   4  11     1978.58     2387.81    515.79 o 
 -28   4  11     2400.60     1900.30    543.52 o 
 -26   4  11     1131.56     1215.25    384.81 o 
 -24   4  11       39.39       28.83    419.82 o 
 -22   4  11     2434.59     1801.33    420.81 o 
 -20   4  11       93.67     -150.77    227.44 o 
 -18   4  11    11292.74    12814.37    926.04 o 
 -16   4  11    10508.86     7545.44    978.33 o 
 -14   4  11     8615.36     8522.98    595.72 o 
 -12   4  11      324.67      287.76    196.53 o 
 -10   4  11     1809.47     1701.74    252.14 o 
  -8   4  11     5853.04     6045.76    417.55 o 
  -6   4  11    16808.15    15522.01    757.67 o 
  -4   4  11    68572.01    68672.23   2056.00 o 
  -2   4  11      764.35      760.48    227.50 o 
   0   4  11    17536.45    16815.54   1386.90 o 
   2   4  11    32624.95    30801.67   1435.36 o 
   4   4  11    42938.01    39937.82   1971.65 o 
   6   4  11      105.77      -74.97    244.02 o 
   8   4  11    15542.63    14951.83   1862.95 o 
  10   4  11     2519.63     2049.35    389.33 o 
  12   4  11       35.30      169.37    240.67 o 
  14   4  11     1686.76     2277.26    434.73 o 
  16   4  11       20.14      -84.74    245.14 o 
  18   4  11      146.04      172.43    314.86 o 
  20   4  11      573.18      904.24    262.61 o 
  22   4  11      374.70      310.83    278.80 o 
  24   4  11     4820.60     4472.84   1019.56 o 
 -25   5  11    23565.40    23781.39   1421.14 o 
 -23   5  11     1682.07      731.68    407.07 o 
 -21   5  11     6986.97     6694.38    768.99 o 
 -19   5  11     2914.09     2702.37    519.18 o 
 -17   5  11    22640.88    21776.55   1207.76 o 
 -15   5  11    19270.05    17395.57   1168.79 o 
 -13   5  11    76536.44    67668.90   2665.10 o 
 -11   5  11       41.36     -324.70    326.11 o 
  -9   5  11     1367.65     1136.02    402.90 o 
  -7   5  11    42304.26    42942.05   1512.56 o 
  -5   5  11    21358.80    20898.13    975.06 o 
  -3   5  11     6433.05     6804.06    865.88 o 
  -1   5  11     1570.21     1515.15    441.89 o 
   1   5  11    17762.35    18329.11   1529.34 o 
   3   5  11    18163.86    18363.44   1263.21 o 
   5   5  11    10608.62    10406.90    933.73 o 
   7   5  11     1487.29     1383.49    408.51 o 
   9   5  11    32566.82    32926.03   2301.51 o 
  11   5  11    37033.30    36504.33   1693.01 o 
  13   5  11      493.92      420.50    299.64 o 
  15   5  11       49.55      494.79    389.83 o 
  17   5  11     1690.55      825.65    393.48 o 
  19   5  11      303.51        4.20    266.38 o 
 -16   6  11     8353.26     7416.33    864.02 o 
 -14   6  11       69.81      -31.08    399.41 o 
 -12   6  11       96.68     -369.09    369.09 o 
 -10   6  11     4752.40     3116.80    606.12 o 
  -8   6  11    11773.76    10026.45   1345.67 o 
  -6   6  11     1557.26      262.39    569.75 o 
  -4   6  11     3462.68     4003.28    989.57 o 
  -2   6  11     7972.97     9505.91   1431.88 o 
   0   6  11       21.93       38.58    395.88 o 
   2   6  11    13226.54    12956.08   1131.76 o 
   4   6  11     3517.34     3331.47    627.35 o 
   6   6  11      438.89      482.83    410.69 o 
   8   6  11     2009.59     2113.53    539.78 o 
  10   6  11     2322.44     3304.80    775.92 o 
 -36   0  12    47646.38    51292.93   3276.09 o 
 -34   0  12    15362.21    21035.95   2039.12 o 
 -32   0  12        8.16      269.88    532.27 o 
 -30   0  12    34812.55    30834.24   2181.56 o 
 -28   0  12   117312.13   106281.78   5427.67 o 
 -26   0  12    77923.09    87607.31   4558.04 o 
 -24   0  12    20119.33    24042.16   1716.76 o 
 -22   0  12     2409.76     2601.38    592.25 o 
 -20   0  12    65344.53    70252.28   3628.44 o 
 -18   0  12    41371.68    40902.41   2301.51 o 
 -16   0  12     2698.43     3493.50    577.25 o 
 -14   0  12     2369.05     3261.10    532.27 o 
 -12   0  12     9851.04    11987.34    907.11 o 
 -10   0  12      260.86      160.04    146.19 o 
  -8   0  12    46950.39    48653.94   1641.24 o 
  -6   0  12    76394.13    72045.81   2323.72 o 
  -4   0  12    18381.12    18870.13    754.50 o 
  -2   0  12     7942.96     7272.27    442.31 o 
   0   0  12     8529.19    10437.27    497.08 o 
   2   0  12    73206.79    78283.41   2519.00 o 
   4   0  12   207985.86   202487.86   6154.15 o 
   6   0  12    50542.49    52929.09   1799.25 o 
   8   0  12    23423.13    23216.43   1705.52 o 
  10   0  12   579566.44   567797.13  16889.63 o 
  12   0  12   206695.14   202429.42   6245.48 o 
  14   0  12      160.14      555.67    221.15 o 
  16   0  12     6459.00     5671.39    508.57 o 
  18   0  12    73734.29    66661.32   3283.59 o 
  20   0  12    77165.61    78603.69   3815.86 o 
  22   0  12     7714.35     8433.87    952.09 o 
  24   0  12    19516.62    20196.31   1469.37 o 
  26   0  12    13179.27    11102.72   1191.99 o 
  28   0  12    25391.51    24761.85   1799.23 o 
  30   0  12    27823.81    30039.58   2084.10 o 
 -37   1  12    11034.47     9985.70   1439.38 o 
 -35   1  12    20896.96    21253.36   2084.10 o 
 -33   1  12     5714.08     4902.50    673.17 o 
 -31   1  12      201.38      -78.41    325.47 o 
 -29   1  12     9914.92     9510.55    866.27 o 
 -27   1  12     6544.23     5167.23    617.42 o 
 -25   1  12       11.36      200.16    187.14 o 
 -23   1  12    19386.17    17423.66    738.34 o 
 -21   1  12      190.45      496.41    161.84 o 
 -19   1  12    19180.42    18495.31   1645.26 o 
 -17   1  12    29100.51    27276.31   1130.17 o 
 -15   1  12      407.76      184.48    114.53 o 
 -13   1  12      430.14      234.97    166.71 o 
 -11   1  12    37442.96    37423.51   1128.44 o 
  -9   1  12     1330.18     1620.39    164.08 o 
  -7   1  12     1959.96     2022.98    208.84 o 
  -5   1  12     3998.55     4488.23    210.26 o 
  -3   1  12    41126.05    44878.99   1086.58 o 
  -1   1  12    46006.29    48149.23   1162.86 o 
   1   1  12    22564.35    23284.46    643.52 o 
   3   1  12    19951.86    22043.80    627.15 o 
   5   1  12    10203.08    10686.31    423.09 o 
   7   1  12     1887.02     2134.57    190.47 o 
   9   1  12    22495.39    22500.01    663.37 o 
  11   1  12    68853.70    69592.60   1925.95 o 
  13   1  12    31655.51    34126.83   1208.99 o 
  15   1  12     1168.68      697.76    175.34 o 
  17   1  12    18651.84    17129.75    892.43 o 
  19   1  12    58292.75    56908.32   2045.18 o 
  21   1  12    26520.16    26907.23   1016.84 o 
  23   1  12     2568.86     2276.33    347.43 o 
  25   1  12      392.09       47.29    248.47 o 
  27   1  12      116.18       -6.19    434.81 o 
  29   1  12      315.29      576.92    362.39 o 
 -36   2  12     5064.55     4336.57    603.05 o 
 -34   2  12     8264.04     8522.90    766.89 o 
 -32   2  12    17182.13    17029.70   1143.26 o 
 -30   2  12    12255.94    12906.23    855.20 o 
 -28   2  12     5416.61     5837.07    494.11 o 
 -26   2  12     2309.21     2137.02    318.69 o 
 -24   2  12     2918.60     2861.47    340.22 o 
 -22   2  12     1999.67     2144.04    296.78 o 
 -20   2  12       32.94      203.34    163.58 o 
 -18   2  12    16556.42    17847.12   1176.19 o 
 -16   2  12        6.33      208.22    130.94 o 
 -14   2  12      145.30       77.75    133.61 o 
 -12   2  12    12672.53    13245.64    563.54 o 
 -10   2  12     1244.90     1427.55    239.57 o 
  -8   2  12       91.82      302.79    116.70 o 
  -6   2  12    31002.89    32063.66   1053.95 o 
  -4   2  12    31910.35    29636.31    810.07 o 
  -2   2  12    36575.61    34969.18    914.14 o 
   0   2  12     3998.50     3881.33    190.67 o 
   2   2  12     1694.14     1540.99    121.85 o 
   4   2  12    11529.51    10884.57    508.32 o 
   6   2  12     9230.56    11483.29    641.01 o 
   8   2  12     3153.45     2835.47    291.46 o 
  10   2  12    44424.88    39505.07   3884.96 o 
  12   2  12      750.72      356.09    180.50 o 
  14   2  12      120.81       39.81    138.30 o 
  16   2  12     7559.19     8012.58    770.07 o 
  18   2  12    48732.04    48553.36   1559.32 o 
  20   2  12    24337.57    25028.16   1161.86 o 
  22   2  12     1336.06      754.78    264.88 o 
  24   2  12     4235.42     4919.41    594.07 o 
  26   2  12     1090.48      773.37    334.42 o 
  28   2  12      176.91     -143.39    295.31 o 
 -33   3  12      103.13      668.83    348.02 o 
 -31   3  12     1978.57     1698.21    421.55 o 
 -29   3  12    25348.83    26177.92   1317.78 o 
 -27   3  12    56591.54    61091.74   4216.94 o 
 -25   3  12    23160.13    23400.01   1172.98 o 
 -23   3  12      921.93      786.17    293.96 o 
 -21   3  12     6932.27     7044.68   1054.36 o 
 -19   3  12    41316.23    44723.06   1840.09 o 
 -17   3  12    34187.83    34609.59   1196.55 o 
 -15   3  12        8.87       90.50    153.03 o 
 -13   3  12     1226.57     1661.78    251.58 o 
 -11   3  12     1682.79     2056.66    299.22 o 
  -9   3  12      432.57      343.84    181.79 o 
  -7   3  12    25806.66    24674.86    769.02 o 
  -5   3  12     1551.94     1842.93    206.89 o 
  -3   3  12     3193.67     3218.94    417.41 o 
  -1   3  12    15862.37    16100.91   1269.97 o 
   1   3  12    39987.82    38960.27   1221.57 o 
   3   3  12    43566.74    45522.63   1803.71 o 
   5   3  12   143596.58   139788.98   4591.91 o 
   7   3  12    13679.36    12963.85    815.08 o 
   9   3  12    89116.63    90197.72   3145.77 o 
  11   3  12   109335.13   103977.65   3569.09 o 
  13   3  12   113307.03   107931.00   3696.05 o 
  15   3  12     7269.22     7583.17    678.25 o 
  17   3  12    28126.26    31989.72   1444.11 o 
  19   3  12    23502.11    24503.88   1228.37 o 
  21   3  12    11188.14     9679.06    816.56 o 
  23   3  12     1941.69     3020.80    515.89 o 
  25   3  12      256.91       74.14    302.40 o 
  27   3  12    19522.05    18963.32   1223.00 o 
 -30   4  12      971.37      414.65    362.14 o 
 -28   4  12    16512.36    17607.26   1127.52 o 
 -26   4  12     1474.77     3583.46    877.12 o 
 -24   4  12    20829.90    19933.82   1193.86 o 
 -22   4  12     3832.00     2845.63    502.22 o 
 -20   4  12     3984.72     4921.43    907.11 o 
 -18   4  12     4406.99     4327.88    548.56 o 
 -16   4  12    27121.16    26279.04   1047.42 o 
 -14   4  12     5050.88     4881.02    461.08 o 
 -12   4  12      512.84      718.08    292.94 o 
 -10   4  12    13350.48    14330.46    770.43 o 
  -8   4  12    31159.67    30687.12    968.15 o 
  -6   4  12     7691.73     6783.87    531.63 o 
  -4   4  12     6531.46     5886.66    491.26 o 
  -2   4  12     1133.04      799.25    319.14 o 
   0   4  12      885.44     1073.58    346.46 o 
   2   4  12    51370.39    50677.13   2057.19 o 
   4   4  12    32411.36    30805.44   3017.45 o 
   6   4  12      591.64      618.23    298.78 o 
   8   4  12      915.04     1144.28    326.85 o 
  10   4  12    23092.52    24166.88   3043.69 o 
  12   4  12    43731.95    41852.93   1862.95 o 
  14   4  12     8160.80     6893.69   1094.53 o 
  16   4  12     2092.20     2335.98    449.81 o 
  18   4  12    23118.47    20781.06   1431.88 o 
  20   4  12     6427.90     5082.12    524.01 o 
  22   4  12     5983.52     5076.01    537.57 o 
 -25   5  12     2763.89     2358.39    524.04 o 
 -23   5  12      531.11      200.76    346.53 o 
 -21   5  12       78.82      415.15    392.67 o 
 -19   5  12       32.00      364.93    362.39 o 
 -17   5  12      597.17      603.96    331.39 o 
 -15   5  12      338.61      404.83    434.81 o 
 -13   5  12     4934.22     4613.10    628.02 o 
 -11   5  12     6468.71     4875.31   1049.55 o 
  -9   5  12     8579.77     9341.78    706.61 o 
  -7   5  12       15.99      250.28    259.78 o 
  -5   5  12       12.71      258.25    253.00 o 
  -3   5  12       26.57     -184.88    304.77 o 
  -1   5  12     2701.69     2477.27    528.83 o 
   1   5  12     3490.57     3382.30    581.96 o 
   3   5  12       25.15     -205.38    293.31 o 
   5   5  12      890.56      773.90    757.17 o 
   7   5  12      596.54      325.01    343.47 o 
   9   5  12      312.46      454.00    423.57 o 
  11   5  12     1583.44     1384.45    420.04 o 
  13   5  12      222.92      233.16    334.62 o 
  15   5  12      136.61      163.04    295.75 o 
  17   5  12     9673.97    11754.94   1229.47 o 
 -16   6  12    15046.23    19446.63   1904.18 o 
 -14   6  12     1382.82     2238.78    564.53 o 
 -12   6  12      862.42     1180.04    463.04 o 
 -10   6  12     9836.47    10847.02   1739.25 o 
  -8   6  12     5858.06     5150.28   1102.03 o 
  -6   6  12       94.47      284.88    554.76 o 
  -4   6  12     3217.40     6042.40   1147.01 o 
  -2   6  12     1663.80     1126.84    521.97 o 
   0   6  12      760.17      474.28   1218.23 o 
   2   6  12     8686.80     8583.18   1469.37 o 
   4   6  12    26341.38    28103.39   1541.26 o 
   6   6  12     4417.60     4312.18    689.21 o 
   8   6  12     1070.60      742.18    440.67 o 
 -37   1  13      140.86      -97.46    599.74 o 
 -35   1  13     4701.16     4431.87    710.49 o 
 -33   1  13     2223.81     1424.30    455.37 o 
 -31   1  13      160.30      243.21    341.64 o 
 -29   1  13     8794.93     8050.72    796.20 o 
 -27   1  13    19784.90    19258.27   1094.57 o 
 -25   1  13      358.95      341.18    266.48 o 
 -23   1  13       52.31      302.91    200.72 o 
 -21   1  13    65562.73    63257.92   2081.50 o 
 -19   1  13    17153.33    17060.66    689.63 o 
 -17   1  13   135781.95   128243.62   4100.33 o 
 -15   1  13    13911.73    12935.46    543.73 o 
 -13   1  13    27473.16    28946.76    987.35 o 
 -11   1  13   188032.59   180256.05   4611.30 o 
  -9   1  13   203026.72   199725.52   4303.23 o 
  -7   1  13    18910.48    19106.01    538.03 o 
  -5   1  13    11959.24    12377.17    395.56 o 
  -3   1  13   101413.08    96144.70   2161.76 o 
  -1   1  13    22014.14    22028.06    645.99 o 
   1   1  13     6121.80     6988.98    314.40 o 
   3   1  13    40553.88    37715.06   1221.65 o 
   5   1  13    19413.11    18152.92    978.19 o 
   7   1  13      374.15      463.77    124.44 o 
   9   1  13     3821.15     3963.46    272.70 o 
  11   1  13      334.00      341.22    138.56 o 
  13   1  13    52254.36    52477.12   1552.38 o 
  15   1  13    10195.77     9542.94    551.88 o 
  17   1  13     3162.24     3600.76    509.44 o 
  19   1  13    59238.02    60107.94   1810.02 o 
  21   1  13    21555.79    20695.57    866.91 o 
  23   1  13     3046.78     3109.02    399.58 o 
  25   1  13       20.18      -92.84    239.06 o 
  27   1  13    17785.10    18893.75   1224.09 o 
  29   1  13    19314.54    20896.34   2080.35 o 
 -36   2  13     1983.35     1589.32    749.68 o 
 -34   2  13     2859.36     2424.65    667.21 o 
 -32   2  13      190.97      214.78    279.27 o 
 -30   2  13     5740.77     5282.96    582.44 o 
 -28   2  13    26560.24    23567.05   1066.17 o 
 -26   2  13    51201.04    50410.37   1883.15 o 
 -24   2  13      959.36      530.72    221.24 o 
 -22   2  13      631.72      614.05    244.01 o 
 -20   2  13    33571.47    32218.00   1983.61 o 
 -18   2  13   122992.82   124135.10   3874.10 o 
 -16   2  13    11827.49    12612.75    589.53 o 
 -14   2  13     4572.25     4191.70    400.87 o 
 -12   2  13    44859.62    43167.01   1720.93 o 
 -10   2  13   173727.67   173276.14   3855.74 o 
  -8   2  13   131526.06   132334.83   2991.25 o 
  -6   2  13     7206.83     6981.14    328.98 o 
  -4   2  13   103549.68   105357.35   2406.13 o 
  -2   2  13    77733.63    79628.80   1862.43 o 
   0   2  13    10125.27    10177.99    330.19 o 
   2   2  13      220.93      167.82    106.56 o 
   4   2  13     1751.08     1510.68    248.28 o 
   6   2  13     2872.95     3149.47    708.37 o 
   8   2  13    41061.95    38557.84   2012.17 o 
  10   2  13    23919.61    20699.84    854.94 o 
  12   2  13    32820.99    31571.66   1087.30 o 
  14   2  13     3417.21     3363.28    347.09 o 
  16   2  13      115.89      115.72    202.44 o 
  18   2  13    20718.41    22112.62    972.94 o 
  20   2  13    21345.41    20331.94   1035.34 o 
  22   2  13    47928.21    48221.54   1625.10 o 
  24   2  13      512.09      171.69    259.48 o 
  26   2  13     6292.93     5349.72   1276.84 o 
  28   2  13    16783.54    16439.96   1113.11 o 
 -33   3  13     2900.31     3090.71    663.46 o 
 -31   3  13       58.42       36.37    290.29 o 
 -29   3  13    21886.19    22985.82   1213.71 o 
 -27   3  13    10328.42     9957.52    822.71 o 
 -25   3  13      808.36      762.27    318.70 o 
 -23   3  13     4233.33     5321.75    480.63 o 
 -21   3  13     3002.40     3269.53    382.45 o 
 -19   3  13    12336.88    11368.34    636.19 o 
 -17   3  13     4586.19     3405.04    357.45 o 
 -15   3  13      398.75      138.26    176.87 o 
 -13   3  13     1418.42     1444.55    239.01 o 
 -11   3  13     2214.84     2272.17    267.46 o 
  -9   3  13     1334.01      971.20    181.89 o 
  -7   3  13     1382.18     1162.02    187.19 o 
  -5   3  13    24905.48    25274.06    775.56 o 
  -3   3  13     2366.83     2432.59    255.33 o 
  -1   3  13      161.42       10.41    136.85 o 
   1   3  13     6867.31     6054.12    839.64 o 
   3   3  13      125.98      126.15    222.97 o 
   5   3  13    52180.93    52805.56   2042.45 o 
   7   3  13      489.98      188.33    254.89 o 
   9   3  13     7713.33     8006.94    873.37 o 
  11   3  13     3283.14     3282.95    506.03 o 
  13   3  13     1187.60      871.80    297.17 o 
  15   3  13     4634.08     4065.68    547.26 o 
  17   3  13      559.81     1257.25    338.10 o 
  19   3  13     1607.67     1487.43    361.00 o 
  21   3  13    23861.89    24751.99   1283.43 o 
  23   3  13     1663.20     2774.55    944.59 o 
  25   3  13      703.02      639.17    363.72 o 
 -30   4  13     1999.40      667.21    361.79 o 
 -28   4  13     1350.83     1152.16    402.16 o 
 -26   4  13       70.17     -154.43    382.34 o 
 -24   4  13     2226.51     1954.29    446.71 o 
 -22   4  13      587.32      703.77    603.49 o 
 -20   4  13    12149.53    11654.79   1484.36 o 
 -18   4  13    35745.46    37810.48   1634.31 o 
 -16   4  13    16651.52    18849.12    929.97 o 
 -14   4  13     2522.88     2647.94    387.35 o 
 -12   4  13    17883.08    18662.99   1300.58 o 
 -10   4  13    54857.36    58939.67   1594.23 o 
  -8   4  13    10587.88    11985.51    814.16 o 
  -6   4  13      298.49      439.14    213.75 o 
  -4   4  13     9889.53    10069.72    644.96 o 
  -2   4  13     9507.07     9529.88    850.70 o 
   0   4  13      272.66      587.04    320.42 o 
   2   4  13        0.79      181.41    264.53 o 
   4   4  13    12932.42    14704.22   1649.29 o 
   6   4  13     2232.25     2420.77    435.62 o 
   8   4  13     1052.09      754.27    491.04 o 
  10   4  13     2661.95     2923.56    477.05 o 
  12   4  13     5710.94     6977.91    694.56 o 
  14   4  13    19301.46    21820.12   1218.60 o 
  16   4  13      247.50      286.74    322.36 o 
  18   4  13    12130.34    13238.21   2451.45 o 
  20   4  13     4619.41     5691.24    775.99 o 
  22   4  13    13145.54    14339.39   1341.92 o 
 -23   5  13      348.32      441.84    404.48 o 
 -21   5  13     1086.00      348.76    361.64 o 
 -19   5  13    15452.17    13579.85   1117.02 o 
 -17   5  13     6116.69     7887.06    784.34 o 
 -15   5  13       49.64       12.69    472.30 o 
 -13   5  13      439.66      362.47    320.59 o 
 -11   5  13    15090.40    16289.03   1147.17 o 
  -9   5  13    39235.71    41085.56   1623.12 o 
  -7   5  13    10507.84    12059.91    798.13 o 
  -5   5  13    21329.13    20511.68   1307.45 o 
  -3   5  13    33192.38    33383.39   2934.99 o 
  -1   5  13    18722.80    19053.56   2919.99 o 
   1   5  13     2757.33     2512.92    693.45 o 
   3   5  13      266.16      450.72    373.00 o 
   5   5  13       15.96     -267.58    267.58 o 
   7   5  13     1311.94     1114.80    376.46 o 
   9   5  13     5129.19     3890.77    605.07 o 
  11   5  13    10152.39    11222.42    960.06 o 
  13   5  13     5399.50     6310.06   1117.02 o 
  15   5  13     3898.56     3183.86    554.47 o 
  17   5  13     1615.43      622.23    434.81 o 
 -14   6  13      368.46      312.51    417.22 o 
 -12   6  13     9016.03     8849.24    927.45 o 
 -10   6  13      206.34      274.82    394.47 o 
  -8   6  13     2147.04     1686.77    779.66 o 
  -6   6  13     1991.71      322.36    682.21 o 
  -4   6  13      141.38      232.40    614.74 o 
  -2   6  13     1000.67      919.50    499.51 o 
   0   6  13     2014.78     2047.99    564.39 o 
   2   6  13      255.30      288.48    449.81 o 
   4   6  13      372.76      824.78    450.43 o 
   6   6  13     5949.03     6230.08    806.29 o 
   8   6  13     1254.64      916.25    457.41 o 
 -36   0  14     5503.36     7669.20   1296.94 o 
 -34   0  14     1879.68     1656.79    734.68 o 
 -32   0  14     3989.47     4010.77    907.11 o 
 -30   0  14     2887.98     4115.73    892.12 o 
 -28   0  14     7104.77     5787.51    967.08 o 
 -26   0  14    34122.64    31696.36   2136.58 o 
 -24   0  14    50256.16    51113.01   2953.73 o 
 -22   0  14     5798.10     4677.99    787.16 o 
 -20   0  14     6012.87     4940.38    742.18 o 
 -18   0  14     1155.11     1004.57    367.34 o 
 -16   0  14     2578.45     2856.27    539.77 o 
 -14   0  14    10190.03     9236.03    944.59 o 
 -12   0  14     7259.09     7550.52    474.04 o 
 -10   0  14     2040.17     2254.02    329.86 o 
  -8   0  14   568291.88   549389.63  16299.04 o 
  -6   0  14    19766.29    19211.21    794.31 o 
  -4   0  14   138855.50   149679.67   4805.44 o 
  -2   0  14   188151.70   191251.16   5849.02 o 
   0   0  14   155813.48   155388.89   4805.34 o 
   2   0  14    37976.84    40103.57   1428.12 o 
   4   0  14   101533.53   101922.31   3253.02 o 
   6   0  14   236197.84   227941.94   6953.29 o 
   8   0  14    59564.45    60996.39   2089.50 o 
  10   0  14    14104.09    15784.55    757.44 o 
  12   0  14     8122.18     7940.28    579.58 o 
  14   0  14    64379.97    69272.55   2407.49 o 
  16   0  14    72082.91    74259.88   2590.95 o 
  18   0  14     3406.35     1776.74    457.30 o 
  20   0  14     3585.01     3620.94    659.72 o 
  22   0  14    11273.63     9258.52   1042.05 o 
  24   0  14      744.06      712.19    457.30 o 
  26   0  14        8.98      119.95    397.33 o 
  28   0  14      576.59      262.39    524.77 o 
 -37   1  14      377.71      929.60    712.19 o 
 -35   1  14        9.22      -94.73    407.25 o 
 -33   1  14     7563.89     7636.56    870.77 o 
 -31   1  14     3874.76     4562.72    648.58 o 
 -29   1  14    21803.10    23271.11   1295.44 o 
 -27   1  14      389.80      208.71    281.13 o 
 -25   1  14     5839.98     5357.33    682.21 o 
 -23   1  14     3821.77     3921.05    522.80 o 
 -21   1  14     3878.86     4518.86    531.15 o 
 -19   1  14     1957.41     2296.32    383.64 o 
 -17   1  14    51440.38    49242.64   1905.67 o 
 -15   1  14     3720.87     3528.22    426.12 o 
 -13   1  14      727.60      613.81    212.30 o 
 -11   1  14    10813.38    11626.81    532.05 o 
  -9   1  14    38073.91    37010.17    932.70 o 
  -7   1  14     3380.51     3620.56    191.50 o 
  -5   1  14     2675.67     3631.87    203.87 o 
  -3   1  14    64004.45    68334.72   1597.32 o 
  -1   1  14    64565.79    67778.68   1592.29 o 
   1   1  14    74829.18    73931.27   1724.83 o 
   3   1  14     7560.67     8090.92    349.92 o 
   5   1  14   158665.77   157630.94   3479.66 o 
   7   1  14    44494.83    47853.44   1215.11 o 
   9   1  14    11867.06    12326.12    461.03 o 
  11   1  14     7021.34     5991.06    412.57 o 
  13   1  14      289.67      466.73    162.13 o 
  15   1  14     2285.71     2291.19    279.85 o 
  17   1  14      264.87       25.91    237.58 o 
  19   1  14     2032.25     1972.83    285.37 o 
  21   1  14      745.18      783.74    246.70 o 
  23   1  14    10439.13    11561.59   1641.79 o 
  25   1  14     2242.31     1763.84    472.30 o 
  27   1  14      425.35      525.24    344.44 o 
  29   1  14       19.38     -206.16    328.66 o 
 -34   2  14     1329.41      908.15    360.49 o 
 -32   2  14     1889.65     2503.54    456.04 o 
 -30   2  14    10099.67     9817.43    686.35 o 
 -28   2  14     2431.23     1828.82    320.65 o 
 -26   2  14      778.41      561.13    241.91 o 
 -24   2  14    19750.41    19685.72   1279.12 o 
 -22   2  14     1644.47     2293.45    303.20 o 
 -20   2  14     2690.11     2663.97    316.62 o 
 -18   2  14       32.69       23.36    143.33 o 
 -16   2  14     8365.86     9861.50    589.18 o 
 -14   2  14     7680.42     7851.81    493.76 o 
 -12   2  14       49.75      160.28    115.27 o 
 -10   2  14    25605.17    26218.06    784.56 o 
  -8   2  14     4135.08     4206.42    287.83 o 
  -6   2  14     2731.73     2409.84    270.52 o 
  -4   2  14    11767.27    11238.75    757.76 o 
  -2   2  14    41008.46    38488.48    875.36 o 
   0   2  14    23645.86    23087.48   1031.21 o 
   2   2  14     7567.29     7493.44    374.39 o 
   4   2  14    22436.26    20631.09    761.55 o 
   6   2  14   102132.36    94175.49   2558.54 o 
   8   2  14    35976.93    30138.16   3223.29 o 
  10   2  14        3.08      229.48    150.18 o 
  12   2  14     1084.21     1151.04    235.42 o 
  14   2  14     4653.66     4956.33    431.81 o 
  16   2  14     2538.46     1968.66    306.78 o 
  18   2  14      890.67      795.01    249.06 o 
  20   2  14     1372.01     1116.59    280.58 o 
  22   2  14      194.39      196.64    243.83 o 
  24   2  14      590.28      679.07    326.16 o 
  26   2  14       58.77       21.24    386.68 o 
  28   2  14       28.90      240.29    352.25 o 
 -33   3  14     6311.05     6572.89    728.96 o 
 -31   3  14     7108.08     5978.63    683.71 o 
 -29   3  14     6902.49     8643.28    788.39 o 
 -27   3  14      228.68      120.16    257.48 o 
 -25   3  14      798.24      204.01    264.42 o 
 -23   3  14     7714.08     8216.37    955.93 o 
 -21   3  14     7737.36     7565.11   1014.47 o 
 -19   3  14     1555.60     2304.41    559.46 o 
 -17   3  14     4753.88     3692.00    380.56 o 
 -15   3  14      644.21      345.59    193.84 o 
 -13   3  14      854.89      967.90    214.93 o 
 -11   3  14    13468.33    11708.81    527.60 o 
  -9   3  14   131847.91   129702.38   3010.51 o 
  -7   3  14    50099.12    52186.49   2136.00 o 
  -5   3  14     8975.88     9501.60    491.26 o 
  -3   3  14   131912.97   133200.75   3532.97 o 
  -1   3  14   132444.39   133749.67   3530.24 o 
   1   3  14    21490.42    21896.24   1110.88 o 
   3   3  14     2386.40     2245.22    393.77 o 
   5   3  14    73547.79    70951.59   2631.37 o 
   7   3  14    16563.46    14292.87    883.08 o 
   9   3  14    32309.76    29767.99   3272.34 o 
  11   3  14      230.29       78.84    210.88 o 
  13   3  14    21900.63    22010.00   1122.10 o 
  15   3  14    25207.55    23586.19   1188.39 o 
  17   3  14     4879.92     3875.98   1338.17 o 
  19   3  14     2823.88     1969.77    413.75 o 
  21   3  14     1638.21     2698.84    569.75 o 
  23   3  14      977.38      688.13    345.87 o 
  25   3  14     1468.82     2315.84    525.60 o 
 -28   4  14     6478.89     6246.35    742.18 o 
 -26   4  14      152.27       70.12    276.42 o 
 -24   4  14    10067.82    10017.14   1375.66 o 
 -22   4  14    15460.14    19121.17   2009.14 o 
 -20   4  14    11888.77    13216.48    957.33 o 
 -18   4  14    17333.95    17599.75    886.71 o 
 -16   4  14     9025.87     7845.19    590.59 o 
 -14   4  14       17.24      -83.20    181.88 o 
 -12   4  14    14363.33    13623.19    646.69 o 
 -10   4  14    40566.88    40605.59   1206.56 o 
  -8   4  14    38795.26    38062.62   1339.05 o 
  -6   4  14     5641.98     6429.27    522.19 o 
  -4   4  14    13823.49    13136.97    712.77 o 
  -2   4  14    11611.35    12165.34    988.63 o 
   0   4  14    81159.11    81752.34   4183.20 o 
   2   4  14        9.39       20.99    237.03 o 
   4   4  14     5453.11     5348.89    623.24 o 
   6   4  14    33619.06    33904.34   1569.79 o 
   8   4  14    12165.55    11420.66    935.58 o 
  10   4  14     1580.72     1501.46    384.03 o 
  12   4  14      501.89      394.12    306.47 o 
  14   4  14    15565.15    13214.73   2740.07 o 
  16   4  14      628.36      357.23    313.15 o 
  18   4  14     8721.21     7470.50    948.34 o 
  20   4  14       11.35      -61.80    382.34 o 
  22   4  14     4641.37     2900.16    515.38 o 
 -23   5  14       17.15     -125.06    349.39 o 
 -21   5  14     1668.93     1064.00    442.31 o 
 -19   5  14     4840.11     5548.85    654.97 o 
 -17   5  14     3247.05     3466.06   1012.06 o 
 -15   5  14     2066.14     1939.16    464.72 o 
 -13   5  14     3730.44     5403.46    677.22 o 
 -11   5  14      583.93      227.85    260.52 o 
  -9   5  14      908.47      653.83    278.53 o 
  -7   5  14     4846.48     4408.98    501.21 o 
  -5   5  14     4813.33     5232.23    741.23 o 
  -3   5  14      168.27      188.68    376.78 o 
  -1   5  14    12475.97    14902.30   1195.37 o 
   1   5  14       70.89     -136.50    314.76 o 
   3   5  14       21.82     -117.09    290.26 o 
   5   5  14      839.78      771.22    682.21 o 
   7   5  14     2732.99     3017.88    625.98 o 
   9   5  14      188.55      360.50    340.53 o 
  11   5  14       57.52      258.90    320.00 o 
  13   5  14      579.32      702.70    757.17 o 
  15   5  14     1588.08      887.32    498.54 o 
 -12   6  14     7256.92     5223.44   1060.79 o 
 -10   6  14    13539.70    12886.96   1694.27 o 
  -8   6  14    14954.91    16545.38   1956.66 o 
  -6   6  14    10333.47    13059.38   1716.76 o 
  -4   6  14     6780.32     4595.52   1079.54 o 
  -2   6  14     6449.95     5431.04    834.80 o 
   0   6  14    26062.50    28079.59   1599.22 o 
   2   6  14       97.72      167.93    434.43 o 
   4   6  14      476.55      590.68    469.12 o 
   6   6  14     3645.23     3918.23    708.45 o 
 -35   1  15      195.47     -269.64    399.99 o 
 -33   1  15    16398.55    11943.51   2470.19 o 
 -31   1  15    15933.14    15482.99   1200.46 o 
 -29   1  15    43972.64    45489.09   4569.28 o 
 -27   1  15     3890.15     3914.04    571.85 o 
 -25   1  15    15412.73    16349.95   1131.01 o 
 -23   1  15    86552.20    89005.99   3677.17 o 
 -21   1  15    66100.30    67683.38   2560.33 o 
 -19   1  15    10076.25     8514.10   2042.87 o 
 -17   1  15     4921.17     5937.98    569.40 o 
 -15   1  15   161217.28   151069.81   4980.21 o 
 -13   1  15      471.64      297.15    206.10 o 
 -11   1  15     6871.00     5468.91    404.55 o 
  -9   1  15      279.27      132.45    130.96 o 
  -7   1  15      283.56      289.38     85.10 o 
  -5   1  15     4216.69     3668.70    211.81 o 
  -3   1  15      746.77      456.84    108.69 o 
  -1   1  15     3337.26     4317.92    260.59 o 
   1   1  15   142988.38   141606.34   3141.06 o 
   3   1  15    13608.90    12865.22    465.71 o 
   5   1  15    14091.66    15167.76    514.91 o 
   7   1  15     4682.33     5094.95    316.33 o 
   9   1  15    50519.35    49079.13   1455.18 o 
  11   1  15    13880.19    13870.34    597.45 o 
  13   1  15    40089.88    41614.75   1307.95 o 
  15   1  15    42382.71    42438.73   1705.13 o 
  17   1  15    57296.86    58482.68   1767.99 o 
  19   1  15     1673.46     1730.40    298.61 o 
  21   1  15      696.98      622.23    259.75 o 
  23   1  15    93453.16    88938.41   3137.87 o 
  25   1  15    47293.38    48526.63   2841.28 o 
  27   1  15       22.45      133.59    336.17 o 
 -34   2  15    10120.74     8726.25   1386.90 o 
 -32   2  15    22986.56    20774.71   1181.28 o 
 -30   2  15     9092.09     9429.10    715.20 o 
 -28   2  15    12025.44    14049.15    917.12 o 
 -26   2  15      188.25       12.41    201.22 o 
 -24   2  15    72484.03    68511.14   2663.76 o 
 -22   2  15    62089.71    62962.44   1927.41 o 
 -20   2  15    19593.95    21127.43   1522.80 o 
 -18   2  15     1831.34     1343.24    331.89 o 
 -16   2  15    36585.57    35470.62   1527.67 o 
 -14   2  15    50798.62    50154.42   1527.28 o 
 -12   2  15     2377.35     2348.47    284.01 o 
 -10   2  15    18721.08    16954.87    585.17 o 
  -8   2  15    24491.98    24658.52    870.59 o 
  -6   2  15      106.60       94.77    100.11 o 
  -4   2  15     4224.38     5215.01    292.38 o 
  -2   2  15     3261.97     3093.22    393.35 o 
   0   2  15    62254.84    62914.30   1703.17 o 
   2   2  15     1548.18     2086.21    253.24 o 
   4   2  15      638.45      564.68    162.86 o 
   6   2  15    49573.44    47442.43   2245.20 o 
   8   2  15    36739.93    35329.78   2391.35 o 
  10   2  15    22344.30    23148.32    878.63 o 
  12   2  15    10736.18    11615.14   1186.81 o 
  14   2  15    80230.34    77010.59   2234.34 o 
  16   2  15    47801.13    50476.11   1793.59 o 
  18   2  15    49874.49    50810.89   1649.48 o 
  20   2  15     2558.09     2317.78    360.92 o 
  22   2  15    18959.24    19367.28    929.70 o 
  24   2  15    30739.48    29092.51   1575.59 o 
  26   2  15    23060.79    22885.20   1149.69 o 
 -33   3  15     2295.41     1919.17    524.77 o 
 -31   3  15     4777.95     3446.03    531.03 o 
 -29   3  15      275.99      390.02    299.67 o 
 -27   3  15     3320.94     4383.84    557.76 o 
 -25   3  15      591.26      577.67    252.98 o 
 -23   3  15     3827.38     3540.19    407.17 o 
 -21   3  15     6848.57     7015.24   1483.88 o 
 -19   3  15     3079.68     2978.57    440.54 o 
 -17   3  15      433.54      253.32    185.41 o 
 -15   3  15       21.30     1022.45    356.10 o 
 -13   3  15     7562.44     8045.47    467.87 o 
 -11   3  15    10162.16     9455.96    502.28 o 
  -9   3  15       75.10      226.92    196.94 o 
  -7   3  15    10267.24    11089.59    492.22 o 
  -5   3  15     3205.30     3146.55    265.41 o 
  -3   3  15    32066.77    30768.86   1048.58 o 
  -1   3  15    12705.47    13356.29   1199.48 o 
   1   3  15     6923.88     6483.89   1038.30 o 
   3   3  15     5920.65     6563.84    727.19 o 
   5   3  15    37813.99    36152.92   2174.06 o 
   7   3  15    10497.07    10548.75   1266.96 o 
   9   3  15     4923.61     5620.38    597.92 o 
  11   3  15      164.73     -115.52    215.70 o 
  13   3  15     8030.77     8518.25    741.50 o 
  15   3  15     2282.55     2274.89    415.41 o 
  17   3  15      526.73      263.54    397.33 o 
  19   3  15     4968.23     4692.09    571.99 o 
  21   3  15      829.35      937.10    412.32 o 
  23   3  15     3707.25     2658.99    524.35 o 
 -28   4  15    11319.65    12618.04   1023.95 o 
 -26   4  15       39.87      181.69    295.05 o 
 -24   4  15    10850.87    10837.65    904.77 o 
 -22   4  15    18860.09    20204.61   1172.25 o 
 -20   4  15     5137.37     6232.95    978.33 o 
 -18   4  15      321.84      602.04    266.25 o 
 -16   4  15     3750.86     3689.32    371.00 o 
 -14   4  15    20720.17    22708.21    854.18 o 
 -12   4  15    11228.60    12329.49    841.85 o 
 -10   4  15    11684.18    14260.48    777.73 o 
  -8   4  15     1917.61     2254.44    346.21 o 
  -6   4  15     1690.60     2139.24    328.32 o 
  -4   4  15      613.51     1413.37    384.08 o 
  -2   4  15     3941.30     2641.92    494.79 o 
   0   4  15    32746.88    32831.88   2106.59 o 
   2   4  15     1416.53     1057.42    457.30 o 
   4   4  15     7341.54     7916.15    768.99 o 
   6   4  15    17719.26    18588.23   1125.76 o 
   8   4  15    13411.00    14887.36   1073.19 o 
  10   4  15      467.27      416.35    303.09 o 
  12   4  15     1153.76      856.74    321.73 o 
  14   4  15     2855.07     2585.14    482.52 o 
  16   4  15     7194.10     8613.29   1746.75 o 
  18   4  15    24439.13    23667.32   1338.18 o 
  20   4  15     1335.48     2976.22    637.23 o 
 -23   5  15    27129.64    29864.47   1840.46 o 
 -21   5  15    23581.85    25731.53   1371.57 o 
 -19   5  15      143.36      -30.78    418.97 o 
 -17   5  15    11208.94    11695.56    972.21 o 
 -15   5  15    21237.73    24690.50   1385.13 o 
 -13   5  15     4784.49     4711.35    689.70 o 
 -11   5  15     1946.24     1693.41    404.85 o 
  -9   5  15     1445.52     1080.32    426.03 o 
  -7   5  15      216.86      201.15    517.28 o 
  -5   5  15       19.30       19.62    371.44 o 
  -3   5  15    33255.04    32336.19   1666.86 o 
  -1   5  15      906.30      871.11    424.59 o 
   1   5  15     5318.35     5660.35    762.03 o 
   3   5  15      246.88     -324.43    324.43 o 
   5   5  15    24019.60    24458.15   1377.57 o 
   7   5  15    11456.22    13158.62   1085.44 o 
   9   5  15    59146.29    63347.75   3448.52 o 
  11   5  15       59.59      170.11    334.21 o 
  13   5  15      198.60      350.98    382.34 o 
  15   5  15    23142.86    24896.79   1746.75 o 
 -10   6  15       34.72      -14.99    637.23 o 
  -8   6  15      124.23       67.47    629.73 o 
  -6   6  15     6427.62     8134.00   1401.90 o 
  -4   6  15     6475.73     7055.60    893.12 o 
  -2   6  15     6781.73     7295.52   1656.79 o 
   0   6  15    17963.26    19755.12   3441.02 o 
   2   6  15     2695.69     2051.98    577.52 o 
 -36   0  16     6339.18     5967.43   1169.50 o 
 -34   0  16    10727.00     9333.48   1409.39 o 
 -32   0  16     1167.67     1784.23    742.18 o 
 -30   0  16      229.97     -112.45    464.80 o 
 -28   0  16     8346.96     7669.20   1139.51 o 
 -26   0  16    16187.80    16867.74   1649.29 o 
 -24   0  16    22441.56    20721.09   1619.30 o 
 -22   0  16   101188.70    96558.47   4895.39 o 
 -20   0  16    65153.88    64817.12   3471.01 o 
 -18   0  16      495.66      457.30    329.86 o 
 -16   0  16    77084.58    75215.15   3838.35 o 
 -14   0  16   195604.61   181489.38   5630.48 o 
 -12   0  16    68857.31    66210.34   2234.98 o 
 -10   0  16       11.40        0.26    139.63 o 
  -8   0  16    70132.17    71487.32   2376.97 o 
  -6   0  16   159238.27   161365.47   5005.27 o 
  -4   0  16   105068.03   100711.54   3232.33 o 
  -2   0  16     4442.03     3700.32    723.44 o 
   0   0  16   120653.48   121286.70   3842.74 o 
   2   0  16    84761.41    81414.38   2681.05 o 
   4   0  16    33451.50    34395.76   1303.91 o 
   6   0  16    23965.22    23230.69    981.76 o 
   8   0  16     8669.77     8385.57    536.44 o 
  10   0  16     6869.02     6988.50    540.24 o 
  12   0  16     9367.33     9208.26    656.94 o 
  14   0  16     4449.74     3230.29    408.81 o 
  16   0  16      781.50      757.17    329.86 o 
  18   0  16    33367.01    29477.32   1821.72 o 
  20   0  16    22895.04    24004.67   1634.30 o 
  22   0  16     4038.57     3358.56    689.70 o 
  24   0  16     3475.73     2001.64    577.25 o 
  26   0  16    51941.59    61563.52   3411.03 o 
  28   0  16      325.02      -74.97    419.82 o 
 -35   1  16       13.65      217.45    509.78 o 
 -33   1  16     5384.14     5842.80   1683.03 o 
 -31   1  16     3493.77     3662.04    624.91 o 
 -29   1  16    11046.57     9451.74    993.32 o 
 -27   1  16     5690.67     5570.90    699.49 o 
 -25   1  16    10001.22     8085.50    809.65 o 
 -23   1  16      290.41      198.96    371.09 o 
 -21   1  16     6261.36     5501.22   1015.81 o 
 -19   1  16     1889.83     1831.54    370.05 o 
 -17   1  16      311.38      132.95    337.35 o 
 -15   1  16    71890.77    67430.49   1970.91 o 
 -13   1  16   132253.36   122889.91   3296.94 o 
 -11   1  16     2825.07     2534.20    288.95 o 
  -9   1  16     2410.69     3278.52    318.41 o 
  -7   1  16    34591.89    33910.21   1104.56 o 
  -5   1  16    47375.51    45946.38   1149.76 o 
  -3   1  16     7001.79     6811.15    315.33 o 
  -1   1  16      222.58      358.29    148.24 o 
   1   1  16    11444.24    11025.31    422.44 o 
   3   1  16     7470.45     7555.97    386.07 o 
   5   1  16    17947.79    16648.53    687.11 o 
   7   1  16     3557.86     3821.25    513.98 o 
   9   1  16    11642.95    11707.98    959.02 o 
  11   1  16     7676.62     7909.11    499.69 o 
  13   1  16     8990.69     9011.03    547.29 o 
  15   1  16     5840.22     4472.50    623.03 o 
  17   1  16     7900.12     7478.03    530.54 o 
  19   1  16     5410.37     5190.08    687.91 o 
  21   1  16    10832.75    10380.89   1169.50 o 
  23   1  16    16196.65    14770.71   1019.20 o 
  25   1  16    17287.95    15363.15   1458.12 o 
  27   1  16     6544.65     7292.24    773.73 o 
 -34   2  16     1686.09     1649.29    757.17 o 
 -32   2  16      282.69       85.85    415.50 o 
 -30   2  16      219.81      199.36    247.99 o 
 -28   2  16     1777.26     1615.85    451.54 o 
 -26   2  16     5043.70     5710.28    688.60 o 
 -24   2  16     1502.36     1646.32    387.67 o 
 -22   2  16      774.17      323.13    305.51 o 
 -20   2  16     1459.71     2121.40    287.44 o 
 -18   2  16     4934.47     4225.00    386.58 o 
 -16   2  16       32.23        1.15    123.25 o 
 -14   2  16    33630.46    35309.11   1020.88 o 
 -12   2  16    43061.27    45350.75   1412.10 o 
 -10   2  16     5084.55     4928.05    329.19 o 
  -8   2  16    63264.89    64664.36   1604.74 o 
  -6   2  16    23934.95    23580.91    717.20 o 
  -4   2  16     3501.20     4811.33    398.44 o 
  -2   2  16    39840.72    40385.36   1630.89 o 
   0   2  16       65.98       24.51    111.48 o 
   2   2  16      212.45      200.48    147.37 o 
   4   2  16     2964.65     3322.77    326.04 o 
   6   2  16     1192.27      747.05    251.54 o 
   8   2  16     3775.90     4673.35    404.04 o 
  10   2  16     2370.10     2584.50    317.62 o 
  12   2  16     2107.27     1779.85    327.63 o 
  14   2  16     4901.09     4906.33    536.21 o 
  16   2  16      247.40      152.28    185.40 o 
  18   2  16    26773.41    27951.93   1090.89 o 
  20   2  16    10934.22    11191.59    733.32 o 
  22   2  16     3156.20     2509.96    444.35 o 
  24   2  16      240.00      326.33    303.14 o 
  26   2  16     6831.47     6541.43   1304.44 o 
 -31   3  16      434.15      351.33    517.28 o 
 -29   3  16       87.58     -190.30    303.62 o 
 -27   3  16     1605.85     1188.22    356.41 o 
 -25   3  16     8520.58     7142.76    578.25 o 
 -23   3  16    13821.67    14636.36    786.29 o 
 -21   3  16    56217.05    57493.64   1831.78 o 
 -19   3  16    23942.74    25704.37   1008.23 o 
 -17   3  16     6429.51     6034.84    482.48 o 
 -15   3  16    72471.93    71606.82   2050.52 o 
 -13   3  16    81489.09    80731.33   2026.45 o 
 -11   3  16     5855.55     7212.65    444.01 o 
  -9   3  16     1538.66     1253.86    205.54 o 
  -7   3  16    43413.77    47269.81   1273.88 o 
  -5   3  16    62664.35    68708.21   2781.21 o 
  -3   3  16    19264.96    21022.49    957.36 o 
  -1   3  16     8903.52     8248.76    762.46 o 
   1   3  16    26777.72    25197.22   2114.09 o 
   3   3  16    40580.19    39907.94   1699.24 o 
   5   3  16    31793.41    31126.65   1420.39 o 
   7   3  16        5.10      -84.50    206.52 o 
   9   3  16      814.61      788.30    304.23 o 
  11   3  16      156.25      135.86    240.67 o 
  13   3  16      987.02      846.90    306.60 o 
  15   3  16     7645.84     8777.28    776.19 o 
  17   3  16     2702.70     1979.93    415.99 o 
  19   3  16     4529.48     4683.10    603.12 o 
  21   3  16    22101.06    24821.82   1679.28 o 
  23   3  16     9302.58     9278.42    894.52 o 
 -28   4  16     9573.59    10196.69   1574.32 o 
 -26   4  16      648.56      874.42    384.91 o 
 -24   4  16    13858.91    14271.01   1036.03 o 
 -22   4  16    24027.01    25283.82   1282.63 o 
 -20   4  16     4637.26     4167.87    640.97 o 
 -18   4  16     8200.78     9836.11    941.73 o 
 -16   4  16    37306.56    38795.15   1434.82 o 
 -14   4  16    44523.76    44794.59   1332.12 o 
 -12   4  16    28849.56    28068.52    947.96 o 
 -10   4  16     1259.00      634.59    248.07 o 
  -8   4  16     2722.07     2238.25    335.36 o 
  -6   4  16    13969.79    14537.38    759.09 o 
  -4   4  16    13047.32    12751.29   1030.81 o 
  -2   4  16     7075.25     6254.51    728.64 o 
   0   4  16     3921.66     5753.81   1341.92 o 
   2   4  16      645.72      250.49    697.20 o 
   4   4  16     3718.77     3484.81    556.37 o 
   6   4  16    12502.57    10994.99    924.00 o 
   8   4  16    10665.36    10431.89    887.57 o 
  10   4  16     3548.70     3846.90    682.21 o 
  12   4  16     3447.37     3868.31    569.95 o 
  14   4  16    17329.54    17379.39   1110.82 o 
  16   4  16     1142.14     1161.17    402.93 o 
  18   4  16     1409.62     1455.17    431.04 o 
  20   4  16     1192.13      367.34    404.83 o 
 -21   5  16       93.86     -276.34    276.34 o 
 -19   5  16     4485.74     5053.99    674.98 o 
 -17   5  16      148.63       41.92    294.94 o 
 -15   5  16      664.72      943.71    394.19 o 
 -13   5  16     1396.80     1461.21    496.37 o 
 -11   5  16     1925.09     2159.09    394.27 o 
  -9   5  16      196.39      566.74    558.51 o 
  -7   5  16     1999.66     1603.69    511.03 o 
  -5   5  16     3062.64     5964.21   1847.95 o 
  -3   5  16      369.35      744.97    405.29 o 
  -1   5  16       32.54      191.41    372.34 o 
   1   5  16      807.76      392.77    618.48 o 
   3   5  16      219.71      293.09    416.07 o 
   5   5  16      845.65     1265.96    460.02 o 
   7   5  16       38.75       11.93    364.29 o 
   9   5  16        2.94      135.41    331.39 o 
  11   5  16      146.67     -261.37    321.08 o 
  13   5  16     8890.58     9270.13   1135.76 o 
  -6   6  16     5667.91     8688.76   1439.38 o 
  -4   6  16     2612.28     2133.85    629.73 o 
  -2   6  16      136.81      428.21    467.32 o 
   0   6  16      228.74       84.07    494.79 o 
 -35   1  17    19491.46    19075.09   1453.62 o 
 -33   1  17    58411.98    64868.74   2774.78 o 
 -31   1  17     2676.39     2744.81    588.34 o 
 -29   1  17     1794.47     1811.96    500.93 o 
 -27   1  17    10310.20    11144.04    973.83 o 
 -25   1  17     7110.88     7714.07    787.08 o 
 -23   1  17     2521.07     2215.88    427.81 o 
 -21   1  17      303.73       68.06    273.63 o 
 -19   1  17        6.46       97.95    201.23 o 
 -17   1  17    17605.13    18659.30   1369.47 o 
 -15   1  17     3348.16     3878.63    377.05 o 
 -13   1  17    49230.38    46799.41   1459.44 o 
 -11   1  17      601.13      337.67    172.70 o 
  -9   1  17     6145.06     5173.93    423.81 o 
  -7   1  17      473.46      307.76    163.54 o 
  -5   1  17    97002.95    96768.81   2224.04 o 
  -3   1  17    18002.43    18819.27    585.13 o 
  -1   1  17     3542.85     3094.48    233.97 o 
   1   1  17    37604.30    38683.70   1024.93 o 
   3   1  17    21354.67    22194.73    680.15 o 
   5   1  17   178673.69   173926.08   3854.69 o 
   7   1  17     6301.93     5827.82    408.50 o 
   9   1  17    72466.53    71466.20   2017.55 o 
  11   1  17    73241.52    76126.83   2149.73 o 
  13   1  17    65044.10    68694.52   1993.54 o 
  15   1  17     1804.02     1466.12    283.49 o 
  17   1  17     7584.93     7363.80    534.32 o 
  19   1  17    34942.69    34219.26   1230.36 o 
  21   1  17       14.89       52.48    233.24 o 
  23   1  17     2085.02     1849.67    408.51 o 
  25   1  17      600.34      393.01    349.39 o 
 -34   2  17    25453.58    28585.21   2353.99 o 
 -32   2  17     9154.02     9264.69    967.16 o 
 -30   2  17     1320.34     1216.48    476.05 o 
 -28   2  17    32982.19    36252.84   1767.17 o 
 -26   2  17     1055.88     1846.18    406.88 o 
 -24   2  17    15493.20    17069.55    844.79 o 
 -22   2  17      926.44      617.37    228.31 o 
 -20   2  17      377.03      405.28    189.37 o 
 -18   2  17     9432.92     8263.50    553.35 o 
 -16   2  17    13697.04    14226.14    599.83 o 
 -14   2  17     4303.84     4457.65    334.68 o 
 -12   2  17    20974.22    19316.82    658.64 o 
 -10   2  17      116.70      121.69    120.37 o 
  -8   2  17    10203.70    11408.80    656.99 o 
  -6   2  17    34998.86    38855.16   1284.31 o 
  -4   2  17   152557.50   152051.64   4032.34 o 
  -2   2  17     9555.88     9393.52    575.45 o 
   0   2  17       24.57       73.17    198.74 o 
   2   2  17    48525.91    52362.62   1867.17 o 
   4   2  17   173070.91   166123.50   5360.07 o 
   6   2  17    50452.59    43128.91   3721.33 o 
   8   2  17      549.17      509.18    175.74 o 
  10   2  17    37641.48    38138.17   1272.94 o 
  12   2  17    56459.98    57795.02   1773.61 o 
  14   2  17    32119.73    33494.35   1763.76 o 
  16   2  17    10489.35    10657.69    676.91 o 
  18   2  17    39909.95    40455.12   2550.39 o 
  20   2  17     7731.03     7702.57    620.60 o 
  22   2  17      568.92      397.86    517.28 o 
  24   2  17      621.03      468.09    333.16 o 
 -31   3  17     1198.04      619.66    354.99 o 
 -29   3  17     4838.06     4209.05    564.37 o 
 -27   3  17       54.02      617.13    272.48 o 
 -25   3  17     3784.10     4082.72    454.32 o 
 -23   3  17     1943.41      906.65    333.86 o 
 -21   3  17     1679.00     1743.28    350.69 o 
 -19   3  17       92.94      269.12    198.39 o 
 -17   3  17     1054.01     1396.04    245.84 o 
 -15   3  17    17577.44    19034.20    747.68 o 
 -13   3  17    30802.85    32205.80   1001.79 o 
 -11   3  17     6496.72     6775.58    435.36 o 
  -9   3  17      270.01      462.65    175.49 o 
  -7   3  17    22570.41    23884.69    775.25 o 
  -5   3  17     2106.15     2031.13    264.44 o 
  -3   3  17     4233.07     4664.70    588.91 o 
  -1   3  17     1332.38     1647.73    374.58 o 
   1   3  17     6331.23     7340.92   1176.99 o 
   3   3  17     6155.33     6399.28    657.33 o 
   5   3  17     6176.64     6529.27    653.63 o 
   7   3  17        0.50       63.41    206.48 o 
   9   3  17       61.44       47.73    246.86 o 
  11   3  17      442.05      586.86    282.51 o 
  13   3  17     2227.16     2128.57    428.51 o 
  15   3  17     1426.15      565.75    378.59 o 
  17   3  17      295.93      126.09    498.54 o 
  19   3  17      410.80      269.31    302.47 o 
  21   3  17      559.34      695.22    377.06 o 
 -28   4  17    18572.98    19923.96   1227.31 o 
 -26   4  17     5263.85     4117.38    828.39 o 
 -24   4  17      136.94      128.18    408.57 o 
 -22   4  17     1868.29     2924.51    486.34 o 
 -20   4  17     3139.99     3957.56    611.21 o 
 -18   4  17      670.05      330.70    231.49 o 
 -16   4  17     2936.18     2574.57    376.72 o 
 -14   4  17       45.86      235.39    205.14 o 
 -12   4  17    25681.56    24959.80   1071.49 o 
 -10   4  17     2985.12     3325.69    410.86 o 
  -8   4  17     3717.51     2818.20    363.13 o 
  -6   4  17       56.15      -34.73    257.16 o 
  -4   4  17     5177.95     5547.59    696.95 o 
  -2   4  17     1184.26     1093.46    446.06 o 
   0   4  17    10604.67    12231.49   1102.03 o 
   2   4  17    11191.02    11602.76    990.52 o 
   4   4  17    37686.98    37919.39   1742.86 o 
   6   4  17     3794.47     3104.75    523.69 o 
   8   4  17      757.88      201.55    282.31 o 
  10   4  17    20228.43    22243.56   2777.56 o 
  12   4  17    31340.17    30811.04   1528.14 o 
  14   4  17     1806.59     1846.09    652.22 o 
  16   4  17      774.73      444.49    368.66 o 
  18   4  17        9.03       41.05    340.37 o 
 -21   5  17    12342.16    13964.06   1109.58 o 
 -19   5  17     3167.89     2912.61    592.25 o 
 -17   5  17     1656.19     1267.35    418.90 o 
 -15   5  17    10696.50     9221.25    848.38 o 
 -13   5  17    13955.50    13975.80    889.38 o 
 -11   5  17     1199.80      944.11    329.04 o 
  -9   5  17     1362.53     1548.59    489.81 o 
  -7   5  17    53600.18    52642.36   3283.59 o 
  -5   5  17    31692.63    30002.09   2264.03 o 
  -3   5  17    29231.62    28387.53   1584.58 o 
  -1   5  17      295.74      257.10    385.23 o 
   1   5  17     9640.06    10013.78    988.33 o 
   3   5  17    20312.43    21978.75   1492.07 o 
   5   5  17    26052.93    29786.04   1598.92 o 
   7   5  17    11153.43    11416.77   2286.52 o 
   9   5  17     1440.76      368.23    394.47 o 
  11   5  17     8596.92    10042.97   1154.50 o 
 -36   0  18    19482.71    18442.07   2091.60 o 
 -34   0  18    42478.23    37836.23   2758.81 o 
 -32   0  18    12574.88    12871.96   1611.81 o 
 -30   0  18    10498.94     9011.12   1311.94 o 
 -28   0  18    14232.89    12294.71   1499.35 o 
 -26   0  18    61211.96    66863.74   3800.86 o 
 -24   0  18    20847.82    23614.84   1799.23 o 
 -22   0  18     1549.63     1266.96    524.77 o 
 -20   0  18    48698.68    43001.50   2571.39 o 
 -18   0  18   104216.49    99669.63   4985.36 o 
 -16   0  18   100908.45    93282.38   4655.50 o 
 -14   0  18     9554.33    10682.91   1117.02 o 
 -12   0  18    35499.35    34245.27   2076.61 o 
 -10   0  18    31640.66    29618.93   1168.76 o 
  -8   0  18    21528.91    20133.76    877.04 o 
  -6   0  18    33129.74    32254.26   1239.02 o 
  -4   0  18    72509.59    75933.33   2536.10 o 
  -2   0  18    28075.15    25695.99   1046.49 o 
   0   0  18    44631.74    44492.05   1622.70 o 
   2   0  18      767.17     1012.35    307.37 o 
   4   0  18     1073.84      976.23    225.81 o 
   6   0  18    11449.92    12428.07    697.58 o 
   8   0  18    94058.51    92986.87   3104.85 o 
  10   0  18    14873.43    14330.96    802.57 o 
  12   0  18    16357.98    16464.92    865.26 o 
  14   0  18   228722.36   222496.80   9588.38 o 
  16   0  18     1322.24     1289.45    464.80 o 
  18   0  18    87060.52    81662.38   4063.25 o 
  20   0  18    53132.03    52282.51   2901.25 o 
  22   0  18    42315.69    43728.69   2571.39 o 
  26   0  18     6262.38     6986.99   1072.04 o 
 -35   1  18      831.55      852.47    521.92 o 
 -33   1  18     3577.27     3079.77    651.06 o 
 -31   1  18     1413.05     1016.50    473.89 o 
 -29   1  18    12299.09    10063.89   1019.56 o 
 -27   1  18    19390.78    19388.31   1337.87 o 
 -25   1  18    32911.02    33645.01   2170.32 o 
 -23   1  18     3159.33     2898.26   1034.56 o 
 -21   1  18    23605.74    23433.21   1435.63 o 
 -19   1  18    17937.46    18019.50   1941.66 o 
 -17   1  18      187.74      158.08    206.89 o 
 -15   1  18    16743.90    17168.52   1496.87 o 
 -13   1  18     8962.17     8799.95    556.03 o 
 -11   1  18    10569.69     9726.37    582.14 o 
  -9   1  18     2830.30     3082.84    323.80 o 
  -7   1  18     2231.96     1981.62    265.17 o 
  -5   1  18    21341.07    19975.53    779.93 o 
  -3   1  18     2519.74     2195.79    202.09 o 
  -1   1  18     1193.28     1101.85    183.95 o 
   1   1  18      434.78      381.35    126.24 o 
   3   1  18      830.08      625.08    153.91 o 
   5   1  18    67032.23    69029.98   1692.88 o 
   7   1  18     3931.32     5134.45    391.98 o 
   9   1  18     2637.54     2439.69    291.77 o 
  11   1  18    12516.21    12039.14    620.03 o 
  13   1  18    30894.32    31033.90   1088.87 o 
  15   1  18    13144.64    13674.48   1164.54 o 
  17   1  18     6960.31     7068.32    894.37 o 
  19   1  18     8897.00     8668.84   1488.11 o 
  21   1  18    10701.65     8929.52   1090.78 o 
  23   1  18     2060.08     2329.71    463.25 o 
  25   1  18     2545.20     2891.94    521.16 o 
 -32   2  18       76.97     -210.71    566.01 o 
 -30   2  18      961.61      108.95    558.51 o 
 -28   2  18     4320.60     3370.82    685.95 o 
 -26   2  18    36384.90    37576.29   1802.25 o 
 -24   2  18     5344.69     5805.30    598.36 o 
 -22   2  18     4268.68     4199.50    491.54 o 
 -20   2  18      198.71      568.29    210.50 o 
 -18   2  18    18249.80    19726.48   1057.18 o 
 -16   2  18    26416.62    27762.78    883.55 o 
 -14   2  18     7162.30     6676.34    430.53 o 
 -12   2  18       18.10      155.61    177.44 o 
 -10   2  18     1460.51      818.23    302.41 o 
  -8   2  18    10544.18     9124.38    591.10 o 
  -6   2  18     2456.79     2559.25    543.14 o 
  -4   2  18     8388.91     7823.14    536.93 o 
  -2   2  18    10582.61    11326.17    622.28 o 
   0   2  18    24097.63    22283.21   1098.15 o 
   2   2  18     2590.86     1695.98    353.05 o 
   4   2  18    12409.00    10751.78   1101.18 o 
   6   2  18      595.61      237.01    350.55 o 
   8   2  18     6894.68     6389.39    477.26 o 
  10   2  18      360.51      626.71    205.92 o 
  12   2  18      428.80      300.74    203.69 o 
  14   2  18    18271.30    17502.64    914.76 o 
  16   2  18        9.50     -143.60    194.52 o 
  18   2  18      136.80      174.34    239.36 o 
  20   2  18     1789.50     1488.02    342.26 o 
  22   2  18     1011.91     1232.79    416.27 o 
  24   2  18     1358.63      936.50    396.62 o 
 -31   3  18     2036.11     1422.10    424.37 o 
 -29   3  18     6068.06     5840.44    664.59 o 
 -27   3  18    18932.32    16518.93    905.69 o 
 -25   3  18    29097.18    28622.95   1714.06 o 
 -23   3  18     5011.69     5802.25    526.39 o 
 -21   3  18     4091.29     3542.90    413.05 o 
 -19   3  18    66635.45    66901.31   1799.83 o 
 -17   3  18    24368.62    26930.22    916.93 o 
 -15   3  18    17487.79    18460.36    774.76 o 
 -13   3  18      433.53      283.85    173.62 o 
 -11   3  18    34166.44    36340.03   1086.54 o 
  -9   3  18    15240.39    16429.93    937.07 o 
  -7   3  18    30295.85    32436.39   1305.31 o 
  -5   3  18      671.09      428.55    212.33 o 
  -3   3  18     4193.58     4512.64    727.19 o 
  -1   3  18        0.28     -224.13    224.13 o 
   1   3  18      595.39     1530.09    363.61 o 
   3   3  18     2426.28     2814.28    478.44 o 
   5   3  18    25031.84    23672.46   1979.15 o 
   7   3  18    12635.51    11559.67   1248.21 o 
   9   3  18     2702.85     1869.51    397.33 o 
  11   3  18    17893.05    16954.32   1035.90 o 
  13   3  18    85937.73    88248.95   3223.49 o 
  15   3  18    15242.67    13762.69   1120.77 o 
  17   3  18      199.77      446.81    308.74 o 
  19   3  18    55543.13    61616.93   5105.30 o 
  21   3  18    36041.29    39471.48   1840.62 o 
 -26   4  18     2685.06     2338.58    985.83 o 
 -24   4  18     8462.37    10494.30    884.41 o 
 -22   4  18     1318.66      681.29    341.70 o 
 -20   4  18    15847.38    15801.45    770.15 o 
 -18   4  18      156.00      152.36    214.20 o 
 -16   4  18     2394.56     2600.20    338.92 o 
 -14   4  18       64.24       -8.47    225.89 o 
 -12   4  18     2930.15     3203.20    425.63 o 
 -10   4  18    19495.92    22534.08   1236.62 o 
  -8   4  18     1784.74     2348.54    529.42 o 
  -6   4  18     1292.82     1176.52    693.45 o 
  -4   4  18       34.16      208.40    307.96 o 
  -2   4  18    11415.30    13667.89   1090.12 o 
   0   4  18     8810.33    10133.00   1503.10 o 
   2   4  18     3524.95     3398.91    559.09 o 
   4   4  18     8822.82     8792.04   1495.61 o 
   6   4  18    10067.06    11038.46    936.90 o 
   8   4  18      147.93     1154.06    416.07 o 
  10   4  18     9270.55     9109.67   1015.81 o 
  12   4  18    18869.93    19257.61   1196.10 o 
  14   4  18    24801.18    23583.64   1361.81 o 
  16   4  18    14258.99    14275.72   1114.38 o 
 -19   5  18     1428.02     1323.18    455.65 o 
 -17   5  18      428.61      454.09    377.84 o 
 -15   5  18     1748.64     1543.23    532.27 o 
 -13   5  18       54.32      324.18    279.96 o 
 -11   5  18      269.70      128.38    382.11 o 
  -9   5  18      996.25      943.43    528.52 o 
  -7   5  18      285.73      146.19    380.05 o 
  -5   5  18    12547.94    13705.85   1559.33 o 
  -3   5  18      100.30      -54.99    393.62 o 
  -1   5  18      280.34      561.78    446.50 o 
   1   5  18       81.25      -82.36    524.77 o 
   3   5  18     1855.42     1295.51    496.18 o 
   5   5  18      385.76      487.65    408.62 o 
   7   5  18     2740.78     2670.60    578.17 o 
   9   5  18     2199.60     1977.91    525.84 o 
 -35   1  19       91.97      -81.47    459.73 o 
 -33   1  19      410.75      433.83    444.91 o 
 -31   1  19     3705.86     3774.43    914.61 o 
 -29   1  19    14788.23    13874.37   1152.23 o 
 -27   1  19     1375.97       61.86    329.63 o 
 -25   1  19     3000.70     2454.27    508.57 o 
 -23   1  19     7268.24     6355.33   1518.10 o 
 -21   1  19     1039.39      963.74    344.44 o 
 -19   1  19     1896.48     1455.00    381.56 o 
 -17   1  19    26558.70    24967.94   1092.91 o 
 -15   1  19      493.07      471.08    202.76 o 
 -13   1  19    11675.08    10499.24    693.55 o 
 -11   1  19    38063.46    37483.45   1245.94 o 
  -9   1  19   114156.14   112265.42   3061.47 o 
  -7   1  19    71798.96    70581.50   2049.86 o 
  -5   1  19      262.58      302.43    203.81 o 
  -3   1  19    56955.95    59111.32   1770.94 o 
  -1   1  19   165302.86   167694.25   3730.52 o 
   1   1  19   123949.54   123593.69   2822.39 o 
   3   1  19      545.92      770.51    166.06 o 
   5   1  19     3180.99     3117.63    306.51 o 
   7   1  19    33295.69    32610.88   1091.71 o 
   9   1  19     4548.86     4583.21    395.49 o 
  11   1  19      513.34      401.65    204.23 o 
  13   1  19      140.17      170.60    173.73 o 
  15   1  19     5644.68     5724.35    475.98 o 
  17   1  19    14288.92    15958.11    873.46 o 
  19   1  19     1586.17     1186.80    344.08 o 
  21   1  19     3313.83     2647.39    444.43 o 
  23   1  19    26890.07    27243.28   1964.16 o 
 -32   2  19     1247.97     2310.04    628.14 o 
 -30   2  19      134.49        6.84    364.73 o 
 -28   2  19     4588.66     5001.86   1135.76 o 
 -26   2  19    14008.93    13036.43   1097.16 o 
 -24   2  19    10004.45     8637.39    857.89 o 
 -22   2  19     1596.38     1141.55    403.14 o 
 -20   2  19    33484.82    30286.02   1804.34 o 
 -18   2  19    28685.13    28906.64   1129.73 o 
 -16   2  19    38255.10    35156.35   1265.06 o 
 -14   2  19    24925.72    23243.38    951.09 o 
 -12   2  19     7771.00     7749.06    565.74 o 
 -10   2  19    76153.41    74537.36   2212.44 o 
  -8   2  19    57107.19    55062.71   1722.79 o 
  -6   2  19    34547.30    33799.27   1186.91 o 
  -4   2  19      117.97      127.65    195.03 o 
  -2   2  19   124932.50   125252.07   3418.34 o 
   0   2  19    86164.80    86306.20   3774.63 o 
   2   2  19     2254.52     1496.47    324.36 o 
   4   2  19     6791.90     6257.40    608.56 o 
   6   2  19    12445.26    13097.04    641.46 o 
   8   2  19    13384.01    13658.68    892.23 o 
  10   2  19     1076.73      362.13    213.06 o 
  12   2  19     4458.90     4759.82    614.77 o 
  14   2  19    17135.62    18761.87   1236.30 o 
  16   2  19     3468.13     4241.18    547.30 o 
  18   2  19     5976.51     5739.16    537.50 o 
  20   2  19     2642.98     3520.07    469.42 o 
  22   2  19    13526.69    12221.80   2601.38 o 
 -29   3  19     3544.88     3709.83    589.39 o 
 -27   3  19     8101.23     8755.31    687.19 o 
 -25   3  19    23432.28    23165.43   1206.77 o 
 -23   3  19       74.57      147.93    229.24 o 
 -21   3  19     3009.08     3254.60    617.07 o 
 -19   3  19    12555.94    12603.57    642.04 o 
 -17   3  19      763.61     1266.37    253.11 o 
 -15   3  19    18421.78    19089.30   1170.80 o 
 -13   3  19       94.71       30.87    163.64 o 
 -11   3  19     7092.33     6098.20    417.39 o 
  -9   3  19     1019.02      577.97    188.11 o 
  -7   3  19        1.51       79.65    162.81 o 
  -5   3  19     1345.52     1314.33    389.60 o 
  -3   3  19     2403.86     1776.39    730.94 o 
  -1   3  19     7487.71     6848.30    707.62 o 
   1   3  19     2821.28     1886.62    391.01 o 
   3   3  19      152.88      138.66    348.60 o 
   5   3  19     1201.21      931.50    446.06 o 
   7   3  19        2.04      174.35    246.71 o 
   9   3  19    11766.35    12306.32    938.17 o 
  11   3  19    10426.87    10724.93    937.10 o 
  13   3  19     1360.11     1456.72    397.33 o 
  15   3  19      577.15      601.82    336.59 o 
  17   3  19     2403.36     2744.91    655.97 o 
  19   3  19     3324.15     3533.15    576.55 o 
 -26   4  19     8824.55     9048.37    846.59 o 
 -24   4  19       88.96       41.64    277.51 o 
 -22   4  19      215.81      375.75    251.36 o 
 -20   4  19      599.91       91.98    227.60 o 
 -18   4  19      433.09      546.39    242.39 o 
 -16   4  19     1301.81     1779.50    524.52 o 
 -14   4  19     7448.21     8020.37    620.23 o 
 -12   4  19     1840.28     2055.92    472.22 o 
 -10   4  19    11850.78    13594.92    760.77 o 
  -8   4  19    30846.66    34363.94   2537.66 o 
  -6   4  19    11679.30    14130.29   1175.93 o 
  -4   4  19    10412.27    11197.09   1495.61 o 
  -2   4  19    29556.52    31628.33   1604.25 o 
   0   4  19    24090.31    23723.12   1401.38 o 
   2   4  19     8400.79     8189.41    858.18 o 
   4   4  19       11.82      332.28    316.03 o 
   6   4  19       37.63       -7.62    306.28 o 
   8   4  19     4489.12     3946.52    606.77 o 
  10   4  19      248.97      585.73    370.04 o 
  12   4  19     7312.41     8831.20   1094.53 o 
  14   4  19     2608.44     2899.36    520.86 o 
  16   4  19     1146.76      765.34    410.94 o 
 -19   5  19    24694.84    22591.80   2785.05 o 
 -17   5  19    31025.34    31909.79   1644.37 o 
 -15   5  19    20088.36    22481.49   1129.81 o 
 -13   5  19      536.85     1211.70    526.22 o 
 -11   5  19     3547.68     2615.81    612.25 o 
  -9   5  19    11880.77    13516.86   1227.11 o 
  -7   5  19    17778.33    22446.99   3036.19 o 
  -5   5  19    18968.54    27100.84   2443.95 o 
  -3   5  19      620.23      174.22    430.06 o 
  -1   5  19    32081.08    35200.57   2597.63 o 
   1   5  19     7872.82     8717.71    964.39 o 
   3   5  19     2709.61     2157.47    775.92 o 
   5   5  19     8595.80     9732.46   1907.93 o 
   7   5  19     8049.56     8304.84    898.75 o 
 -34   0  20     1638.45     1799.23    854.63 o 
 -32   0  20    12518.68    12249.73   1656.79 o 
 -30   0  20    66946.15    72793.68   4265.67 o 
 -28   0  20    14120.01    13621.64   1604.31 o 
 -26   0  20      138.58      359.85    464.80 o 
 -24   0  20      345.20      442.31    487.29 o 
 -22   0  20     1884.28     2601.38    704.70 o 
 -20   0  20   149092.17   143255.88   6949.51 o 
 -18   0  20      685.84      952.09    464.80 o 
 -16   0  20     9424.76     7969.07   1034.55 o 
 -14   0  20     3929.02     3935.81    719.69 o 
 -12   0  20      150.28      209.91    337.35 o 
 -10   0  20    19354.48    19536.60   1461.87 o 
  -8   0  20    14378.08    16268.00   1296.94 o 
  -6   0  20     8658.06     8352.37   1027.06 o 
  -4   0  20   174580.91   170040.52   5335.84 o 
  -2   0  20    25204.78    25461.76   1075.01 o 
   0   0  20   197333.64   211367.00   6563.09 o 
   2   0  20    21170.84    23313.66   1024.91 o 
   4   0  20     2662.92     2677.17    357.52 o 
   6   0  20    79186.64    80655.67   2765.37 o 
   8   0  20   165393.81   171148.88   5438.80 o 
  10   0  20    60807.87    61541.02   3006.21 o 
  12   0  20      202.09      494.79    277.38 o 
  14   0  20    12854.28    12279.72   1139.51 o 
  16   0  20    41469.61    45535.41   2556.40 o 
  18   0  20    24757.02    24851.81   1739.25 o 
  20   0  20     2630.58     3291.08    682.21 o 
  22   0  20    15063.33    16425.43   1581.82 o 
 -33   1  20        5.48      307.99    464.80 o 
 -31   1  20     1999.60     2564.44    583.11 o 
 -29   1  20     8007.72     5892.05    835.89 o 
 -27   1  20     1577.64     1495.79    474.82 o 
 -25   1  20     1999.13     2681.28    854.63 o 
 -23   1  20     3664.50     3419.81    548.56 o 
 -21   1  20     8772.64    10157.66    882.04 o 
 -19   1  20      437.87      457.16    283.27 o 
 -17   1  20     4631.86     4142.99   1473.12 o 
 -15   1  20     6759.16     6163.11    481.95 o 
 -13   1  20     2996.86     2647.04    325.50 o 
 -11   1  20    26580.73    25322.74    952.47 o 
  -9   1  20    28521.56    28612.26   1090.93 o 
  -7   1  20    15867.33    16959.55    731.36 o 
  -5   1  20    15087.21    14506.24    700.34 o 
  -3   1  20     8018.72     9456.41    587.30 o 
  -1   1  20     6073.83     6939.27    491.41 o 
   1   1  20    45320.25    47644.32   1253.61 o 
   3   1  20    16370.85    16809.70    605.15 o 
   5   1  20       11.22     -161.99    161.99 o 
   7   1  20    23937.85    24818.21    911.36 o 
   9   1  20    53229.29    55418.91   2126.36 o 
  11   1  20      440.17      337.03    197.73 o 
  13   1  20     9892.81    11148.71    657.18 o 
  15   1  20    20111.19    20436.89    892.57 o 
  17   1  20    15174.12    15671.02   1476.86 o 
  19   1  20     6653.91     7091.18    676.98 o 
  21   1  20     1012.06     1087.48    352.49 o 
  23   1  20       20.45     -213.72    312.63 o 
 -32   2  20     2088.98     2137.34    628.42 o 
 -30   2  20     4328.50     4806.63    757.99 o 
 -28   2  20     6360.48     5840.47    786.55 o 
 -26   2  20     9763.99     7245.36    824.19 o 
 -24   2  20     2418.65     2032.55    554.76 o 
 -22   2  20      719.13      352.96    300.25 o 
 -20   2  20    16768.66    14751.65   1020.86 o 
 -18   2  20    14854.80    16655.54    913.47 o 
 -16   2  20      852.03      911.31    268.04 o 
 -14   2  20      428.77      407.57    232.11 o 
 -12   2  20      314.28      123.50    189.22 o 
 -10   2  20      109.07     -201.45    201.45 o 
  -8   2  20     2691.14     2560.28    334.11 o 
  -6   2  20     1363.19      856.72    233.09 o 
  -4   2  20    18621.13    17682.77    811.90 o 
  -2   2  20      696.01      517.14    318.61 o 
   0   2  20       78.16      -86.08    194.92 o 
   2   2  20     8272.97     6849.59    647.72 o 
   4   2  20      221.93      355.21    250.24 o 
   6   2  20      439.19      516.87    299.87 o 
   8   2  20    26175.10    26189.96    989.09 o 
  10   2  20     3546.45     3217.23    372.27 o 
  12   2  20    11155.35    11896.76   1231.75 o 
  14   2  20    25370.89    23726.61    979.53 o 
  16   2  20    11221.47    11690.82   1020.35 o 
  18   2  20     2640.74     1693.01    609.91 o 
  20   2  20    11148.52    10473.53    758.92 o 
 -29   3  20    19552.71    22153.55   1571.21 o 
 -27   3  20       62.36       19.22    246.81 o 
 -25   3  20     1086.07      817.82    489.62 o 
 -23   3  20    15605.03    17975.72    829.35 o 
 -21   3  20    11005.04    11942.07    673.91 o 
 -19   3  20    14192.58    13535.09    673.34 o 
 -17   3  20     8450.99     6675.01    479.89 o 
 -15   3  20     5126.49     5691.52    436.02 o 
 -13   3  20     1193.80     1420.43    245.96 o 
 -11   3  20      649.40      616.73    338.69 o 
  -9   3  20       62.93      205.83    246.42 o 
  -7   3  20    12169.50    12322.21   1424.39 o 
  -5   3  20    46878.48    54239.36   2227.08 o 
  -3   3  20     5028.97     4943.81    640.83 o 
  -1   3  20    26266.91    26467.10   1907.93 o 
   1   3  20    55387.25    54805.12   2224.43 o 
   3   3  20    16618.77    15128.79   1735.50 o 
   5   3  20    15256.17    15044.59   1067.51 o 
   7   3  20    58367.82    52458.18   2146.99 o 
   9   3  20    59322.23    55048.12   2236.15 o 
  11   3  20     7491.43     6029.69   1162.00 o 
  13   3  20      171.86     -147.20    363.59 o 
  15   3  20    10405.10    10992.00    923.49 o 
  17   3  20    20177.99    20147.19   1225.09 o 
  19   3  20     4237.24     2460.86    569.75 o 
 -24   4  20      816.14       99.23    260.56 o 
 -22   4  20     3267.06     2868.22    378.70 o 
 -20   4  20     4804.34     4621.63    452.77 o 
 -18   4  20       10.46       43.75    229.02 o 
 -16   4  20     1307.22     1459.99    316.78 o 
 -14   4  20     1819.62     1850.77    554.62 o 
 -12   4  20    13308.65    14539.66    808.81 o 
 -10   4  20    12211.82    11812.77   1089.58 o 
  -8   4  20    19104.72    18929.05   1371.86 o 
  -6   4  20    13460.66    13251.94   1118.43 o 
  -4   4  20      119.16      -71.95    325.91 o 
  -2   4  20    17557.24    17205.36   1269.56 o 
   0   4  20    58930.54    62862.28   3129.90 o 
   2   4  20    14778.39    14331.55   1480.61 o 
   4   4  20    12426.55    13400.01   1076.18 o 
   6   4  20    16423.72    16094.92   1185.00 o 
   8   4  20    22578.77    19263.32   2267.77 o 
  10   4  20     8958.93     6462.22    967.08 o 
  12   4  20      152.79      126.61    339.37 o 
  14   4  20      911.51     1098.40    400.95 o 
 -17   5  20      212.77      135.19    356.83 o 
 -15   5  20     3693.36     3567.90    500.57 o 
 -13   5  20      132.03     -187.80    644.72 o 
 -11   5  20     4697.21     3974.96    737.77 o 
  -9   5  20     1102.27      920.45    478.36 o 
  -7   5  20      473.10      165.29    441.47 o 
  -5   5  20       78.95       81.13    431.42 o 
  -3   5  20       78.79      170.48    415.17 o 
  -1   5  20     7204.77     7187.17   1630.55 o 
   1   5  20      797.04      763.85    424.58 o 
   3   5  20     7824.71     9283.33    996.52 o 
   5   5  20     2555.93     2397.80    865.88 o 
 -33   1  21     7422.97     6266.16   2012.88 o 
 -31   1  21      870.13      568.60    663.46 o 
 -29   1  21     9167.09    10569.31   1051.44 o 
 -27   1  21     1260.76      832.19    442.61 o 
 -25   1  21      322.16      646.94    393.62 o 
 -23   1  21    44649.92    44089.97   4059.50 o 
 -21   1  21    52166.76    51769.83   2186.63 o 
 -19   1  21    38569.58    36024.20   1662.47 o 
 -17   1  21     1827.26     1963.03    407.73 o 
 -15   1  21    49542.95    47548.13   1975.92 o 
 -13   1  21    64602.77    60102.31   2498.70 o 
 -11   1  21    92351.34    90538.66   2622.21 o 
  -9   1  21    17368.23    17903.72    773.81 o 
  -7   1  21     3661.21     3861.22    384.30 o 
  -5   1  21    11595.02    10903.21    645.75 o 
  -3   1  21     3093.69     2823.31    334.13 o 
  -1   1  21        5.98     -157.43    158.23 o 
   1   1  21     8302.89     7632.43    523.92 o 
   3   1  21     7200.08     7320.23    483.67 o 
   5   1  21    16967.04    15121.73    737.02 o 
   7   1  21     6681.92     7695.99   1062.98 o 
   9   1  21    38360.43    40267.27   1322.48 o 
  11   1  21     4835.38     4884.70    479.61 o 
  13   1  21     9699.00    10266.71    652.88 o 
  15   1  21      170.05     -206.74    206.74 o 
  17   1  21    32541.15    34364.68   2189.06 o 
  19   1  21     9397.73     7556.37    952.09 o 
  21   1  21     1789.21     1433.78    418.68 o 
 -32   2  21    11159.21     9904.86   1094.65 o 
 -30   2  21    21931.95    19024.06   1459.56 o 
 -28   2  21     9488.02     9354.21   1360.66 o 
 -26   2  21       18.30      199.37    365.66 o 
 -24   2  21     1254.29     1067.86    442.42 o 
 -22   2  21    18395.53    19507.47   1300.69 o 
 -20   2  21    90178.99    93372.52   2775.46 o 
 -18   2  21     8424.48     8666.06    805.80 o 
 -16   2  21     9337.89     8554.85    881.98 o 
 -14   2  21    44589.30    43464.63   1489.77 o 
 -12   2  21    37218.98    37394.62   1892.63 o 
 -10   2  21     1662.41     2097.11    568.51 o 
  -8   2  21    10955.69    11542.67    708.29 o 
  -6   2  21    52157.00    51687.20   2335.26 o 
  -4   2  21       22.19       39.36    191.35 o 
  -2   2  21     7282.27     7447.03    742.18 o 
   0   2  21    10511.69    11357.24    860.97 o 
   2   2  21      138.88      326.94    254.53 o 
   4   2  21     7537.94     7369.12    715.94 o 
   6   2  21     2207.52     2071.66    407.73 o 
   8   2  21     4445.40     3634.08    496.41 o 
  10   2  21    43905.29    45313.86   1499.17 o 
  12   2  21     6098.76     5678.47    508.07 o 
  14   2  21      267.20      426.73    250.89 o 
  16   2  21     1106.21      749.93    441.69 o 
  18   2  21    49328.54    53507.01   2285.71 o 
  20   2  21     3828.66     4245.64    515.39 o 
 -29   3  21     6729.41     3963.11    746.54 o 
 -27   3  21      364.15      516.46    307.66 o 
 -25   3  21     1425.98     1182.81    300.34 o 
 -23   3  21      245.17      254.29    225.04 o 
 -21   3  21     8137.17     7202.25    861.79 o 
 -19   3  21     1812.91     1480.65    291.44 o 
 -17   3  21     4124.24     3959.16    402.53 o 
 -15   3  21      652.30      247.34    210.75 o 
 -13   3  21     2509.22     2790.25    317.61 o 
 -11   3  21      160.71       -8.57    229.97 o 
  -9   3  21     5648.91     6315.25    730.63 o 
  -7   3  21     8515.39     6757.97    751.13 o 
  -5   3  21     3696.24     3270.07    546.84 o 
  -3   3  21      549.66      675.71    408.57 o 
  -1   3  21      327.27      369.38    382.34 o 
   1   3  21      575.55      407.57    382.34 o 
   3   3  21     2677.32     2898.64    644.72 o 
   5   3  21     1786.04     1674.64    408.62 o 
   7   3  21     3947.93     5184.93    625.00 o 
   9   3  21    13789.55    13126.09   1008.31 o 
  11   3  21      966.52     1231.26    353.90 o 
  13   3  21     5157.96     4946.04    640.64 o 
  15   3  21     7742.65     6476.52   1012.06 o 
  17   3  21      252.89      479.32    332.64 o 
 -24   4  21      302.90      270.24    330.62 o 
 -22   4  21    21494.34    22932.77    982.17 o 
 -20   4  21    16218.55    16689.99    813.34 o 
 -18   4  21     5857.25     6047.90    592.42 o 
 -16   4  21     1550.29     1472.68    348.48 o 
 -14   4  21    24035.27    26528.98   1460.05 o 
 -12   4  21    12027.83    14652.47    955.06 o 
 -10   4  21    11005.52    10110.57   1031.09 o 
  -8   4  21     2616.62     1821.06   1045.80 o 
  -6   4  21    19914.91    19984.08   1495.61 o 
  -4   4  21      150.73       89.62    334.77 o 
  -2   4  21     1028.42     1555.64    466.16 o 
   0   4  21       57.74     -192.40    442.31 o 
   2   4  21        0.90     -207.73    323.02 o 
   4   4  21     7171.12     7180.89    805.03 o 
   6   4  21     3522.64     2883.54    775.92 o 
   8   4  21      794.98      780.60    382.87 o 
  10   4  21    13992.72    14461.29   1443.13 o 
  12   4  21     2273.83     1834.10    515.54 o 
 -15   5  21    11905.00    11886.63   1877.94 o 
 -13   5  21    12893.17    12974.11   2245.28 o 
 -11   5  21     1590.54     3672.46   2219.05 o 
  -9   5  21     4823.45     5212.10   1600.56 o 
  -7   5  21    19389.00    21654.78   3216.12 o 
  -5   5  21       71.75     -153.41    381.14 o 
  -3   5  21     4510.53     6502.94    876.32 o 
  -1   5  21      513.35      534.17    500.42 o 
   1   5  21    16969.54    18843.81   1441.93 o 
   3   5  21     2961.76     2577.51    618.81 o 
 -32   0  22    13353.28    14363.82   1866.70 o 
 -30   0  22    15256.08    14746.16   1829.21 o 
 -28   0  22      463.53      667.21    547.26 o 
 -26   0  22        3.57     -179.92    464.80 o 
 -24   0  22       65.94      367.34    457.30 o 
 -22   0  22    27430.52    28757.63   2084.10 o 
 -20   0  22    12963.67    11904.88   1386.90 o 
 -18   0  22    27882.24    26883.44   1911.68 o 
 -16   0  22     9651.06     7706.68   1057.05 o 
 -14   0  22    58630.01    54643.99   3133.65 o 
 -12   0  22    67198.23    65581.79   3598.45 o 
 -10   0  22    52626.23    53129.65   3051.19 o 
  -8   0  22    23672.12    24394.51   1761.74 o 
  -6   0  22    92888.91    94849.20   4850.41 o 
  -4   0  22   106992.78   112083.66   3681.40 o 
  -2   0  22    56547.47    52916.45   1939.05 o 
   0   0  22     3494.11     3142.14    385.71 o 
   2   0  22    25774.31    26696.77   1165.00 o 
   4   0  22    80713.59    84413.23   2902.20 o 
   6   0  22    19511.13    19302.29    961.60 o 
   8   0  22     2579.69     2661.36    487.29 o 
  12   0  22     9990.90     9738.31    997.07 o 
  14   0  22    12089.72    11612.50   1176.99 o 
  16   0  22     1070.05      892.12    449.81 o 
  18   0  22     9665.95     6477.21    974.58 o 
  20   0  22     1482.92     1814.22    614.74 o 
 -33   1  22     1173.56     1094.53    768.42 o 
 -31   1  22       15.21      454.42    482.31 o 
 -29   1  22     1805.99      752.06    498.41 o 
 -27   1  22      801.10     1112.94    481.00 o 
 -25   1  22     1812.24     1063.19    629.73 o 
 -23   1  22     2311.84     2653.14    553.89 o 
 -21   1  22    24973.89    24929.45   1352.66 o 
 -19   1  22     5632.60     4907.80    630.82 o 
 -17   1  22     2042.46     1671.49    381.56 o 
 -15   1  22      278.91      335.90    352.35 o 
 -13   1  22    10866.66    10724.26    963.34 o 
 -11   1  22    38222.04    36848.32   1274.06 o 
  -9   1  22    29036.27    26647.60   1010.56 o 
  -7   1  22    17730.42    17799.18    790.28 o 
  -5   1  22    27085.57    26641.15   1006.96 o 
  -3   1  22    13575.94    13440.77    695.06 o 
  -1   1  22       30.79      164.20    165.71 o 
   1   1  22    18110.08    20495.13    943.33 o 
   3   1  22    20075.17    21403.01   1491.86 o 
   5   1  22     5732.72     5110.58    413.56 o 
   7   1  22    15957.15    14951.43    694.94 o 
   9   1  22     7180.56     6783.47    502.82 o 
  11   1  22    10749.95    11215.93    671.11 o 
  13   1  22     1945.82     1801.08    307.72 o 
  15   1  22      212.69      484.86    293.88 o 
  17   1  22      954.90     1103.76    350.92 o 
  19   1  22     2211.17     2085.30    813.40 o 
  21   1  22     5188.78     5301.88   1503.10 o 
 -30   2  22      486.10      809.57    547.26 o 
 -28   2  22       54.66      316.63    401.15 o 
 -26   2  22      179.13      -82.68    389.83 o 
 -24   2  22     2697.28     1521.37    502.26 o 
 -22   2  22     1650.12     2224.37    775.92 o 
 -20   2  22      487.99      529.03    372.34 o 
 -18   2  22      911.01      637.65    285.46 o 
 -16   2  22     6504.73     7162.05    590.37 o 
 -14   2  22        1.77      131.04    214.10 o 
 -12   2  22       95.47      -67.32    199.65 o 
 -10   2  22    18996.00    19175.78    880.92 o 
  -8   2  22      217.26      410.62    290.19 o 
  -6   2  22     8169.10     7411.73    567.38 o 
  -4   2  22    18554.35    20054.44   2623.87 o 
  -2   2  22      297.19      230.40    250.77 o 
   0   2  22    11373.07     9802.33   1503.10 o 
   2   2  22     1108.44      304.08    275.73 o 
   4   2  22    27798.22    26939.82   1302.12 o 
   6   2  22    11660.19    11768.69    889.80 o 
   8   2  22     4330.39     3970.54    536.73 o 
  10   2  22       42.06     -221.85    223.77 o 
  12   2  22      221.77      136.91    215.35 o 
  14   2  22     2291.44     1850.90    352.51 o 
  16   2  22      266.39       80.67    240.24 o 
  18   2  22      487.98      391.08    284.34 o 
 -27   3  22     2240.83     1933.71    670.96 o 
 -25   3  22      186.54     -318.08    388.30 o 
 -23   3  22     5971.05     7093.70    692.42 o 
 -21   3  22     8920.24     9412.66    751.57 o 
 -19   3  22     2997.83     2928.84    476.53 o 
 -17   3  22     1221.49     1700.67    380.22 o 
 -15   3  22     4584.36     4518.87    708.17 o 
 -13   3  22    48966.13    47287.80   1667.60 o 
 -11   3  22    58909.91    62555.57   2545.61 o 
  -9   3  22     1738.46     1667.17    536.02 o 
  -7   3  22    25210.04    21956.39   1304.04 o 
  -5   3  22    37535.19    39432.24   1803.46 o 
  -3   3  22    61151.16    57808.11   2367.17 o 
  -1   3  22    23740.62    23599.96   2125.34 o 
   1   3  22     3016.01     3115.02    528.26 o 
   3   3  22    48240.89    48944.25   2080.64 o 
   5   3  22     3473.37     4391.02   1034.56 o 
   7   3  22     2273.44     3069.40    817.15 o 
   9   3  22       46.91     -233.39    233.39 o 
  11   3  22    21718.05    21065.26   1246.74 o 
  13   3  22     2583.80     2111.10    820.90 o 
  15   3  22     3247.05     2388.70    525.60 o 
 -22   4  22    16477.57    17640.03   1267.10 o 
 -20   4  22    20163.37    20886.74   1440.23 o 
 -18   4  22     5099.54     4081.37    499.37 o 
 -16   4  22     4216.48     4407.93    637.85 o 
 -14   4  22     4366.28     3668.67    680.94 o 
 -12   4  22    73276.32    75352.63   3061.39 o 
 -10   4  22    18400.72    19460.35   1415.34 o 
  -8   4  22      741.07      490.30    442.31 o 
  -6   4  22    19997.72    20728.65   1817.97 o 
  -4   4  22     1620.89     1725.12    532.00 o 
  -2   4  22     6833.14     7037.02    841.03 o 
   0   4  22      265.77      358.96    381.14 o 
   2   4  22    11509.92    11656.72   1035.72 o 
   4   4  22       33.37     -193.04    334.88 o 
   6   4  22     7671.49     7357.37    865.88 o 
   8   4  22     3310.80     4167.88    657.35 o 
  10   4  22     2208.37     2496.61    526.52 o 
 -11   5  22      148.29       17.83    498.26 o 
  -9   5  22     1177.51     1341.25    535.32 o 
  -7   5  22      265.50     -110.14    480.21 o 
  -5   5  22       70.49     -126.71    429.95 o 
  -3   5  22      831.98     1507.34    558.22 o 
  -1   5  22        1.16     -169.62    430.06 o 
 -31   1  23     7501.07     9355.97   1521.85 o 
 -29   1  23     2967.37     1890.38    805.90 o 
 -27   1  23    60392.30    63107.85   3860.84 o 
 -25   1  23    25851.56    27062.72   1516.09 o 
 -23   1  23    17936.76    18491.04   1323.18 o 
 -21   1  23     5175.80     5762.05    710.10 o 
 -19   1  23     3192.19     3236.61    704.70 o 
 -17   1  23     4868.75     5103.48    635.07 o 
 -15   1  23      148.11      147.79    277.36 o 
 -13   1  23       25.01      276.87    268.36 o 
 -11   1  23    12880.12    13281.72   1094.53 o 
  -9   1  23    16373.74    15509.39   1170.10 o 
  -7   1  23     8949.02     9861.60    636.35 o 
  -5   1  23       15.54      -39.31    179.68 o 
  -3   1  23     3219.24     2907.28    537.52 o 
  -1   1  23    28940.28    30154.28   1319.42 o 
   1   1  23       42.25      230.09    326.11 o 
   3   1  23     2212.01     2319.99    391.02 o 
   5   1  23    46808.39    47052.80   1874.51 o 
   7   1  23     9342.69     8154.97    553.70 o 
   9   1  23    20893.12    21855.04   1281.54 o 
  11   1  23    18772.48    19985.48   1253.03 o 
  13   1  23    72732.36    75016.79   3189.88 o 
  15   1  23     9892.95     9658.50    933.35 o 
  17   1  23      614.76      268.30    284.52 o 
  19   1  23    16630.58    19594.40   1158.79 o 
 -30   2  23     3728.05     4565.03    776.59 o 
 -28   2  23    16534.03    17349.86   1396.46 o 
 -26   2  23    29840.71    31966.25   2473.94 o 
 -24   2  23    30097.14    29967.66   1608.33 o 
 -22   2  23     1016.67      672.36    401.15 o 
 -20   2  23       34.75     -101.21    359.85 o 
 -18   2  23     5931.95     7178.26    978.33 o 
 -16   2  23    13890.47    12709.44    805.98 o 
 -14   2  23       19.41     -213.14    213.14 o 
 -12   2  23    19882.81    19456.30   1080.90 o 
 -10   2  23      525.04      549.79    263.46 o 
  -8   2  23     5008.36     4838.83    486.27 o 
  -6   2  23     4386.92     4358.72    454.71 o 
  -4   2  23    24570.28    24740.91   1300.12 o 
  -2   2  23    13409.98    14090.88    923.18 o 
   0   2  23    17715.39    18110.54   1070.58 o 
   2   2  23    20655.02    21061.36   1195.74 o 
   4   2  23    26175.28    26099.50   1296.87 o 
   6   2  23    31831.17    29186.91   2758.81 o 
   8   2  23    19086.60    19976.53   1356.92 o 
  10   2  23     3575.12     3702.63    539.42 o 
  12   2  23    38692.15    39655.50   1757.31 o 
  14   2  23    47731.70    47619.52   3133.65 o 
  16   2  23    11400.40    12881.18    879.56 o 
 -27   3  23     1179.12     1211.93    537.56 o 
 -25   3  23     1661.64     3063.23    631.53 o 
 -23   3  23     3686.09     3051.35    828.39 o 
 -21   3  23      264.10      312.16    340.93 o 
 -19   3  23      777.21      304.71    313.17 o 
 -17   3  23     2867.07     2174.24    874.63 o 
 -15   3  23       45.89       64.02    280.62 o 
 -13   3  23      883.96      675.01    314.40 o 
 -11   3  23     1204.65     1609.01    444.43 o 
  -9   3  23      332.45      546.94    359.85 o 
  -7   3  23    13478.92    14179.03   1115.05 o 
  -5   3  23    12024.84    10986.21    958.27 o 
  -3   3  23    12706.37    12630.94   1040.72 o 
  -1   3  23     3678.84     3875.07    586.34 o 
   1   3  23       32.85     -235.22    235.22 o 
   3   3  23     9256.59    11047.64    942.05 o 
   5   3  23     1373.28     1447.45    532.27 o 
   7   3  23    12586.46    13307.01   1780.48 o 
   9   3  23     6131.48     5728.12    696.20 o 
  11   3  23      195.34      283.16    374.84 o 
  13   3  23      158.20       85.69    320.94 o 
 -20   4  23     1146.22     1639.84    381.91 o 
 -18   4  23     1408.41     2015.07    378.58 o 
 -16   4  23      287.37       35.61    264.17 o 
 -14   4  23     3050.13     3742.55    694.99 o 
 -12   4  23      868.17      652.97    475.68 o 
 -10   4  23     1572.15     3143.17    634.88 o 
  -8   4  23     2236.21     2488.55    613.89 o 
  -6   4  23       50.14     -218.99    342.43 o 
  -4   4  23    17076.37    15690.01   1249.44 o 
  -2   4  23       26.37      289.22    374.52 o 
   0   4  23       93.61       87.92    345.55 o 
   2   4  23       82.23     -107.33    595.99 o 
   4   4  23     1208.83     1221.54    528.52 o 
   6   4  23    19014.62    20073.83   1308.06 o 
   8   4  23    12279.03    11098.00   1027.17 o 
 -30   0  24       54.96      637.23    644.72 o 
 -28   0  24     1035.90      337.35    554.76 o 
 -26   0  24    40966.87    37386.42   2661.36 o 
 -24   0  24    25765.15    22332.89   2136.58 o 
 -22   0  24     3929.18     8313.92   1251.96 o 
 -20   0  24     7008.99     5697.55    982.08 o 
 -18   0  24    45619.77    37551.35   2481.43 o 
 -16   0  24    71050.52    67530.95   3800.86 o 
 -14   0  24    39831.26    35624.68   2368.98 o 
 -12   0  24     1171.24     1731.76    599.74 o 
 -10   0  24    41691.21    42896.55   2691.34 o 
  -8   0  24    81297.66    78476.24   4243.17 o 
  -6   0  24    14336.47    17017.68   1671.78 o 
  -4   0  24     1177.63     1439.38    592.25 o 
  -2   0  24    11486.58    10547.96   1304.44 o 
   0   0  24     1048.95      907.42    267.53 o 
   2   0  24    58506.21    56379.51   3122.40 o 
   4   0  24     2445.48     2064.88    355.33 o 
   6   0  24      551.22     1072.04    374.84 o 
   8   0  24    21138.57    20788.56   1356.92 o 
  10   0  24      847.05      104.95    299.87 o 
  12   0  24     1647.95     2368.98    554.76 o 
  14   0  24    43422.04    40707.48   2413.96 o 
  18   0  24    59427.69    67868.30   3688.41 o 
 -31   1  24     2399.09     2439.70    704.70 o 
 -29   1  24     4496.40     4099.75    762.85 o 
 -27   1  24      582.61      810.42    463.25 o 
 -25   1  24    14582.05    12954.96   1144.87 o 
 -23   1  24     7813.69     5708.08    759.82 o 
 -21   1  24      115.20      268.62    344.44 o 
 -19   1  24    10559.41    10716.94    963.51 o 
 -17   1  24    20783.60    16137.11   1177.97 o 
 -15   1  24     4670.22     4092.26    614.85 o 
 -13   1  24    10911.08    10648.41   1626.80 o 
 -11   1  24     3163.21     3597.54    555.86 o 
  -9   1  24     6325.93     6060.32    702.11 o 
  -7   1  24    44884.32    44729.66   1497.96 o 
  -5   1  24     7455.53     6893.55    539.56 o 
  -3   1  24      795.74      662.06    221.64 o 
  -1   1  24     2196.81     2290.95    536.12 o 
   1   1  24     1037.79      972.57    307.53 o 
   3   1  24     2115.82     1968.16    371.24 o 
   5   1  24      358.93      111.72    244.95 o 
   7   1  24       11.90      -19.83    231.06 o 
   9   1  24    12051.30    12331.07    714.00 o 
  11   1  24      493.36      705.10    252.56 o 
  13   1  24     5409.56     5055.49   1113.27 o 
  15   1  24      202.81      -10.22    255.10 o 
  17   1  24     1195.31     1248.34    384.30 o 
 -28   2  24     6058.02     7513.56    946.71 o 
 -26   2  24      389.98      471.84    426.57 o 
 -24   2  24       44.98       51.57    457.30 o 
 -22   2  24     4925.23     4352.52    678.57 o 
 -20   2  24     6186.66     5764.96    737.96 o 
 -18   2  24    12625.54    14218.84   1731.75 o 
 -16   2  24      133.06      208.76    334.77 o 
 -14   2  24      284.73      203.95    261.49 o 
 -12   2  24      635.01     1030.17    289.12 o 
 -10   2  24    14227.07    15830.21    933.68 o 
  -8   2  24    28179.50    27237.70   1118.06 o 
  -6   2  24    21111.86    20919.28   1825.46 o 
  -4   2  24    11129.94    11108.34   1162.00 o 
  -2   2  24     3318.98     3301.80   1326.93 o 
   0   2  24       11.56      -13.66    217.88 o 
   2   2  24     2108.14     3117.04    494.45 o 
   4   2  24    12975.07    13549.71   1199.48 o 
   6   2  24     2791.84     3029.79    506.20 o 
   8   2  24    15426.00    15633.25   1013.51 o 
  10   2  24      842.37      443.88    316.73 o 
  12   2  24     3247.11     3368.71    538.14 o 
  14   2  24      911.26      976.29    417.28 o 
  16   2  24       17.23       42.74    325.75 o 
 -25   3  24    29195.47    28878.44   4190.70 o 
 -23   3  24     8159.42     8443.71    971.07 o 
 -21   3  24     1617.67     1805.72    708.45 o 
 -19   3  24     8604.02     8779.05    745.68 o 
 -17   3  24    40076.50    41748.71   1842.79 o 
 -15   3  24    61454.13    66015.41   2177.48 o 
 -13   3  24       50.72       26.24    351.09 o 
 -11   3  24     1369.69      787.68   1030.81 o 
  -9   3  24     9684.57    13314.95   1100.14 o 
  -7   3  24    37683.74    43723.81   1968.26 o 
  -5   3  24        6.86      316.02    332.50 o 
  -3   3  24      192.23      -87.54    316.03 o 
  -1   3  24     9446.12    10559.21    950.71 o 
   1   3  24     3280.60     3919.50    608.70 o 
   3   3  24    10282.02     9789.12   1057.05 o 
   5   3  24     1758.03     1916.18    464.30 o 
   7   3  24     6327.34     6327.86    741.50 o 
   9   3  24    13031.18    12695.43   1574.32 o 
  11   3  24        6.49     -219.81    307.49 o 
 -20   4  24      212.85      483.27    347.15 o 
 -18   4  24    11591.40    11988.96   1178.40 o 
 -16   4  24    12709.72    14911.22   1297.73 o 
 -14   4  24     1880.94     1520.94    524.08 o 
 -12   4  24      567.78      610.79    476.45 o 
 -10   4  24     1541.10     1447.14    529.47 o 
  -8   4  24     1026.48      843.80    500.76 o 
  -6   4  24    26474.74    28309.01   1664.36 o 
  -4   4  24      818.79     1153.39    489.89 o 
  -2   4  24     2902.87     2727.49    603.07 o 
   0   4  24       43.03       78.35    377.97 o 
   2   4  24     3784.90     2993.07   1012.06 o 
   4   4  24       18.06      159.84    379.75 o 
   6   4  24     1562.19     1879.30    500.28 o 
 -29   1  25      678.67      733.31    530.38 o 
 -27   1  25       45.00      -46.47    423.75 o 
 -25   1  25    20268.86    17290.79   1340.66 o 
 -23   1  25      129.46      678.34    543.52 o 
 -21   1  25        0.07      211.41    343.47 o 
 -19   1  25        5.66      440.10    348.92 o 
 -17   1  25    14074.19    13005.95   1062.05 o 
 -15   1  25     2395.87     2268.40    485.53 o 
 -13   1  25    14893.88    16276.17   1198.71 o 
 -11   1  25      677.21      964.64    385.07 o 
  -9   1  25      559.28      685.19    377.66 o 
  -7   1  25    40267.44    43770.09   2125.33 o 
  -5   1  25    24340.46    23805.84   1363.29 o 
  -3   1  25      485.17      744.13    249.96 o 
  -1   1  25    46234.65    48190.86   1925.37 o 
   1   1  25    54298.74    54623.71   2127.01 o 
   3   1  25    17746.94    17431.88   1011.14 o 
   5   1  25      508.95      624.77    483.54 o 
   7   1  25    68115.75    68992.03   2593.77 o 
   9   1  25    28445.32    28465.35   1376.01 o 
  11   1  25    19496.48    20658.78   1046.14 o 
  13   1  25     6009.14     6323.11    630.75 o 
  15   1  25       12.73     -148.49    274.28 o 
 -28   2  25    11311.70    12805.76   1224.50 o 
 -26   2  25     6250.48     7062.57    903.40 o 
 -24   2  25     3139.76     1452.94    524.77 o 
 -22   2  25     4026.74     3750.05    997.07 o 
 -20   2  25       53.65      121.69    399.57 o 
 -18   2  25     5889.82     5142.53    993.32 o 
 -16   2  25    40259.17    37475.55   1791.81 o 
 -14   2  25     3575.94     2465.05    513.46 o 
 -12   2  25      357.96      185.36    310.51 o 
 -10   2  25     2753.34     2910.16    424.51 o 
  -8   2  25    34161.82    33378.98   2683.85 o 
  -6   2  25    22066.03    21630.34   1216.08 o 
  -4   2  25     2315.05     1794.58    399.41 o 
  -2   2  25     3043.54     3600.78    520.50 o 
   0   2  25    44120.50    43336.24   1855.31 o 
   2   2  25   109122.55   109409.07   5281.48 o 
   4   2  25     8801.75     8995.73    922.10 o 
   6   2  25    13499.32    12033.56    937.51 o 
   8   2  25    26637.12    25652.84   1325.26 o 
  10   2  25     8437.76     6983.63    728.09 o 
  12   2  25      170.13       43.61    468.55 o 
  14   2  25      563.63      317.13    369.91 o 
 -23   3  25       38.00      685.19    712.19 o 
 -21   3  25        7.02      110.88    543.52 o 
 -19   3  25    19570.23    21215.88   1885.44 o 
 -17   3  25     8410.39     8462.42    731.19 o 
 -15   3  25     4981.58     4579.54    707.88 o 
 -13   3  25     1526.29     2015.30    880.87 o 
 -11   3  25      124.84     -266.16    332.54 o 
  -9   3  25     6765.73     5487.60    739.85 o 
  -7   3  25    21649.52    22261.64   1346.46 o 
  -5   3  25     3096.45     1253.36    775.92 o 
  -3   3  25      738.38      321.13    352.88 o 
  -1   3  25      188.54     -333.64    479.79 o 
   1   3  25     2350.25     2944.20    553.97 o 
   3   3  25     1316.24     2054.98    497.72 o 
   5   3  25     2995.37     1963.05    478.36 o 
   7   3  25      344.57      103.05    318.25 o 
   9   3  25      413.48       68.82    321.08 o 
 -16   4  25      571.05      482.73    470.98 o 
 -14   4  25      236.52      778.20    667.21 o 
 -12   4  25     1552.63     2405.52    614.30 o 
 -10   4  25      257.19       -0.26    434.99 o 
  -8   4  25     8144.63     8456.03    959.55 o 
  -6   4  25    10734.53    13754.13   1211.81 o 
  -4   4  25     4327.17     4853.96   1008.32 o 
  -2   4  25      153.03      174.96    406.09 o 
   0   4  25    19623.72    22128.64   1926.67 o 
   2   4  25     9411.96     9742.46   2380.23 o 
 -28   0  26    46417.17    53399.53   3523.48 o 
 -26   0  26    13914.40    12009.83   1611.81 o 
 -24   0  26      838.02     1147.01    704.70 o 
 -22   0  26     8013.05     7091.95   1221.97 o 
 -20   0  26    20689.71    19686.53   1971.65 o 
 -18   0  26      466.19     1214.48    592.25 o 
 -16   0  26    19609.37    22205.45   1829.21 o 
 -14   0  26    45983.05    42544.20   2766.31 o 
 -12   0  26    15293.05    14161.41   1574.32 o 
 -10   0  26     3893.40     3373.55    817.15 o 
  -8   0  26    14472.67    16035.60   1686.77 o 
  -6   0  26      510.39      254.89    479.79 o 
  -4   0  26    14449.19    16260.51   1754.25 o 
  -2   0  26     5058.10     4955.37    967.08 o 
   0   0  26     3377.83     3778.37    847.14 o 
   2   0  26    98752.61   109198.03   5652.57 o 
   6   0  26       39.53      142.44    307.37 o 
   8   0  26    11272.54    10368.04   1034.55 o 
  10   0  26    10613.42    11612.50   1162.00 o 
  12   0  26    15118.49    13809.06   1364.41 o 
  14   0  26     5471.60     5172.77    847.14 o 
 -29   1  26     2297.65     1057.05    734.68 o 
 -27   1  26      498.87      992.19    581.00 o 
 -25   1  26     3108.96     3777.72    820.90 o 
 -23   1  26     4172.19     4473.57   1135.76 o 
 -21   1  26     6817.56     6653.61    812.66 o 
 -19   1  26    21391.70    21863.99   1367.29 o 
 -17   1  26    10197.62    10333.19   1150.75 o 
 -15   1  26      444.48       62.79    331.28 o 
 -13   1  26     1059.45      698.45    406.99 o 
 -11   1  26      734.58     1268.32    437.12 o 
  -9   1  26      349.73      464.80    375.67 o 
  -7   1  26     1360.34     1297.47    455.80 o 
  -5   1  26     2643.22     2129.66    521.65 o 
  -3   1  26       71.02      126.16    235.95 o 
  -1   1  26      134.54      121.57    243.31 o 
   1   1  26     6381.22     6403.57    745.93 o 
   3   1  26     6407.13     7709.94    903.36 o 
   5   1  26      735.81      870.56    327.85 o 
   7   1  26     4772.50     5162.67    601.88 o 
   9   1  26    17903.60    19168.87   1128.57 o 
  13   1  26    14082.81    14281.36   1349.42 o 
 -26   2  26     1822.41     1734.79    601.65 o 
 -24   2  26      479.37     1107.00    501.49 o 
 -22   2  26     2022.42     2022.98    824.65 o 
 -20   2  26    29671.63    28941.88   3204.87 o 
 -18   2  26     8277.69     7477.82    836.83 o 
 -16   2  26    13406.40    12304.39   2777.56 o 
 -14   2  26    12399.84    12130.88   1424.39 o 
 -12   2  26      237.89      260.40    359.42 o 
 -10   2  26     1663.45     2398.29    394.80 o 
  -8   2  26      381.52     -224.06    291.21 o 
  -6   2  26      281.36      -76.59    423.57 o 
  -4   2  26     4575.17     4439.87    600.45 o 
  -2   2  26     1051.99      565.74    341.38 o 
   0   2  26     5814.19     6255.86   1645.54 o 
   2   2  26     1722.34      998.19    468.55 o 
   4   2  26     3108.84     3331.12    824.65 o 
   6   2  26      858.16      576.15    342.37 o 
   8   2  26     2105.51     1451.90    418.83 o 
  10   2  26     3493.50     3162.72    610.99 o 
  12   2  26    11702.68    11636.19   1195.74 o 
 -23   3  26     6366.28     6558.53   1488.11 o 
 -21   3  26     1446.78     1352.90   1405.65 o 
 -19   3  26    10696.46    13270.02   1189.87 o 
 -17   3  26      866.66      834.83    489.60 o 
 -15   3  26      127.96        8.55    393.77 o 
 -13   3  26     5836.22     4864.92    710.56 o 
 -11   3  26    45840.61    49913.80   2208.29 o 
  -9   3  26      438.21      575.10    431.06 o 
  -7   3  26      584.59      306.87    370.04 o 
  -5   3  26      952.62     1050.34    415.41 o 
  -3   3  26     1453.78     1452.61    432.68 o 
  -1   3  26     4719.77     5580.28    723.90 o 
   1   3  26    28195.08    29034.09   2155.32 o 
   3   3  26    29074.25    29787.65   2646.36 o 
   5   3  26    15905.93    16673.25   1231.43 o 
   7   3  26     2079.30     2261.56    533.08 o 
 -14   4  26     2598.10     2046.71    749.68 o 
 -12   4  26     2395.37     1386.69    715.94 o 
 -10   4  26       47.31      -81.14    448.25 o 
  -8   4  26     2911.42     3441.10    707.62 o 
  -6   4  26      996.03     1599.83    708.45 o 
  -4   4  26      446.56      584.49    431.04 o 
  -2   4  26     4835.58     4187.19    706.49 o 
 -27   1  27      138.54      276.38    476.74 o 
 -25   1  27     2428.23     3740.47    697.57 o 
 -23   1  27     1347.06      772.62    753.43 o 
 -21   1  27     3761.39     3784.72    659.58 o 
 -19   1  27    28605.62    29681.97   2061.61 o 
 -17   1  27     5075.89     5291.52   1353.17 o 
 -15   1  27     2081.10     2046.35    503.26 o 
 -13   1  27    27996.01    28387.82   1520.04 o 
 -11   1  27    51353.05    54332.79   2363.66 o 
  -9   1  27     5991.02     6554.99    795.57 o 
  -7   1  27      777.55     1128.26    462.34 o 
  -5   1  27    82263.52    84108.59   3295.07 o 
  -3   1  27    18772.04    19094.29   2016.63 o 
  -1   1  27     5573.49     4923.11   1529.34 o 
   1   1  27      801.89      899.94    339.33 o 
   3   1  27     5479.13     5669.42    775.92 o 
   5   1  27       67.23      299.62    290.29 o 
   7   1  27       26.41      215.91    348.60 o 
   9   1  27     1321.66      787.16    419.82 o 
  11   1  27    15798.23    13936.50   1311.94 o 
 -24   2  27     3075.73     1812.60    805.90 o 
 -22   2  27    13508.80    11142.07   1563.08 o 
 -20   2  27     7808.60     6781.33    845.40 o 
 -18   2  27    14163.28    15361.93   1240.03 o 
 -16   2  27    19968.96    22910.04   1453.49 o 
 -14   2  27    17599.02    17135.22   1318.40 o 
 -12   2  27    64656.33    66512.16   2779.94 o 
 -10   2  27    36250.09    40190.21   2923.74 o 
  -8   2  27     2847.19     2004.44    622.23 o 
  -6   2  27    17012.52    18682.72   1761.74 o 
  -4   2  27    24291.91    22908.21   1284.86 o 
  -2   2  27    12420.60    13225.24   1016.45 o 
   0   2  27    10429.47    10828.40    898.51 o 
   2   2  27       17.77       59.97    274.92 o 
   4   2  27       32.87     -140.78    274.24 o 
   6   2  27     7561.77     8171.47    797.41 o 
   8   2  27      571.69       74.39    468.55 o 
  10   2  27     5826.10     5742.21    974.58 o 
 -19   3  27     1600.89     1199.89    531.33 o 
 -17   3  27     7146.68     6184.84   1281.95 o 
 -15   3  27       10.00     -179.92    584.75 o 
 -13   3  27     2340.84     2551.21    601.60 o 
 -11   3  27      836.20      425.49    427.32 o 
  -9   3  27     2741.51     2806.25   1169.50 o 
  -7   3  27       92.52        8.38    389.83 o 
  -5   3  27     1026.96      568.68    431.06 o 
  -3   3  27     8317.73    10303.50    972.10 o 
  -1   3  27      910.41     1254.35    457.64 o 
   1   3  27       92.67       29.70    449.81 o 
   3   3  27        1.14      -45.60    318.25 o 
   5   3  27     1388.12     1044.87    414.21 o 
 -26   0  28     1212.34     1911.68    899.61 o 
 -24   0  28    22632.75    26845.95   2533.91 o 
 -22   0  28     9510.77     9895.74   1446.88 o 
 -20   0  28     2972.69     2458.94    854.63 o 
 -18   0  28      583.91      314.86    592.25 o 
 -16   0  28    19130.15    21673.18   2114.09 o 
 -14   0  28     1594.52     1799.23    704.70 o 
 -12   0  28    12496.17    14048.96   1649.29 o 
 -10   0  28    42919.25    41472.16   2788.80 o 
  -8   0  28     4277.02     4168.21    982.08 o 
  -6   0  28      941.09      299.87    614.74 o 
  -4   0  28    26901.00    28022.95   2204.05 o 
  -2   0  28    35352.25    36816.66   2601.38 o 
   0   0  28      477.84      112.45    547.26 o 
  10   0  28     3678.96     3605.95    734.68 o 
 -25   1  28      182.64       95.83    389.60 o 
 -23   1  28       13.47     -212.61    418.38 o 
 -21   1  28       13.56      -74.00    416.07 o 
 -19   1  28      232.36       14.42    461.05 o 
 -17   1  28      941.90      464.90    405.50 o 
 -15   1  28      307.74      500.65    417.89 o 
 -13   1  28     2352.73     1541.86    513.31 o 
 -11   1  28     4353.25     4939.02    718.16 o 
  -9   1  28     6553.11     6057.67   1724.26 o 
  -7   1  28     5275.42     6867.51    837.36 o 
  -5   1  28    12301.43    13891.52   1739.25 o 
  -3   1  28    51966.29    58617.29   3680.92 o 
  -1   1  28    17140.36    16305.49   1896.68 o 
   1   1  28     1796.84     2301.51    892.12 o 
   3   1  28     1244.31     1578.63    592.25 o 
   5   1  28     4447.42     5296.01   1420.64 o 
   7   1  28     2065.84     1626.80    509.78 o 
   9   1  28      774.94      674.71    487.29 o 
 -22   2  28       86.46      564.47    458.52 o 
 -20   2  28     2326.33     2267.78    907.11 o 
 -18   2  28     1066.39     1241.54    502.22 o 
 -16   2  28     1044.62      863.86    475.36 o 
 -14   2  28     4315.44     5560.41    940.85 o 
 -12   2  28      609.93      369.32    421.21 o 
 -10   2  28      216.43      269.88    622.23 o 
  -8   2  28       28.34      517.28    674.71 o 
  -6   2  28     5726.15     8343.91   1431.88 o 
  -4   2  28     2759.91     1776.05    937.10 o 
  -2   2  28    11326.71    11857.40    970.76 o 
   0   2  28     8350.62     8160.49    818.04 o 
   2   2  28     3314.34     2849.64    506.20 o 
   4   2  28     3691.57     2857.63    532.43 o 
   6   2  28     1281.65      881.27    427.32 o 
   8   2  28     2961.34     3635.01    588.99 o 
 -17   3  28     9357.63    10173.12   1694.27 o 
 -15   3  28      382.02     1394.40    877.12 o 
 -13   3  28      793.82      622.23    779.66 o 
 -11   3  28    19758.99    20177.43   1735.50 o 
  -9   3  28    29342.18    31699.00   1731.95 o 
  -7   3  28      212.62      203.47    402.93 o 
  -5   3  28     9167.24     9259.60    925.03 o 
  -3   3  28    25672.22    24681.88   2204.05 o 
  -1   3  28     7818.00     7508.45    851.09 o 
   1   3  28      466.38      543.22    400.23 o 
 -23   1  29    47134.74    50578.51   2403.27 o 
 -21   1  29     1232.00     1577.60    545.31 o 
 -19   1  29     5468.08     5342.29   1180.74 o 
 -17   1  29    13909.76    12256.54   1132.99 o 
 -15   1  29    33935.05    34445.97   1825.46 o 
 -13   1  29    12877.64    14078.14   1204.51 o 
 -11   1  29      115.13      112.45    397.58 o 
  -9   1  29      563.08      740.79    667.21 o 
  -7   1  29      500.58      810.14    492.23 o 
  -5   1  29      233.03      -67.47    637.23 o 
  -3   1  29    27130.35    32573.49   2541.41 o 
  -1   1  29      981.30      299.87    704.70 o 
   1   1  29     2280.37     2376.48    944.59 o 
   3   1  29    11642.54    12916.94   1754.25 o 
   5   1  29     8283.89     8272.36    798.56 o 
   7   1  29     4813.28     4977.86    764.67 o 
 -20   2  29      461.29      464.92    775.92 o 
 -18   2  29    26056.15    27642.85   2316.50 o 
 -16   2  29     2436.59     2082.30    583.59 o 
 -14   2  29     1252.37     1374.78    558.27 o 
 -12   2  29     6107.56     5517.63   1169.50 o 
 -10   2  29     4178.19     4295.65   1117.02 o 
  -8   2  29     1544.38     1236.97    824.65 o 
  -6   2  29     4563.52     5839.99   1274.45 o 
  -4   2  29     3363.33     2698.84    997.07 o 
  -2   2  29     3540.24     2490.15    670.96 o 
   0   2  29     4743.31     4934.29   1270.70 o 
   2   2  29      589.03      511.47    360.72 o 
   4   2  29      854.41      581.57    398.22 o 
 -13   3  29     1720.01     1109.52    832.14 o 
 -11   3  29      274.44     -652.22    674.71 o 
  -9   3  29       59.47     -295.05    394.46 o 
  -7   3  29     1402.79     1558.42    629.73 o 
  -5   3  29      503.28      109.60    421.55 o 
  -3   3  29     2271.62     2920.08    611.59 o 
 -22   0  30    15100.05    14813.63   1874.19 o 
 -20   0  30     3313.75     3463.51   1049.55 o 
 -18   0  30     1386.22     1776.74    817.15 o 
 -16   0  30     9792.27     9340.98   1454.37 o 
 -14   0  30    20663.73    17677.40   1964.16 o 
 -12   0  30     2251.58     1971.65    809.65 o 
 -10   0  30    21830.73    23659.82   2316.50 o 
  -8   0  30    36645.42    39830.37   2833.78 o 
  -6   0  30    70027.90    75087.71   4415.60 o 
  -4   0  30    17186.25    15810.70   1866.70 o 
  -2   0  30     4326.23     3463.51    997.07 o 
 -21   1  30     4104.67     3468.84   1105.77 o 
 -19   1  30     1490.80     1500.17    817.15 o 
 -17   1  30     7842.35     6309.06    854.80 o 
 -15   1  30    22542.27    22406.02   1581.82 o 
 -13   1  30     3970.92     3170.01    753.43 o 
 -11   1  30        1.40      -36.18    451.37 o 
  -9   1  30     6162.10     7294.26   2327.75 o 
  -7   1  30       40.82        0.00    652.22 o 
  -5   1  30      295.99      839.64    689.70 o 
  -3   1  30     5860.59     8658.78   1469.37 o 
  -1   1  30     8317.00     9198.54   1514.35 o 
   1   1  30    10955.64    13794.07   1829.21 o 
   3   1  30     4486.19     3418.53   1049.55 o 
 -18   2  30     1728.07     1033.45    535.73 o 
 -16   2  30     9895.92     9075.94   1022.78 o 
 -14   2  30     2978.61     3096.17   1042.05 o 
 -12   2  30     1174.83      112.45    629.73 o 
 -10   2  30      477.95      217.41    712.19 o 
  -8   2  30       89.00      -59.97    719.69 o 
  -6   2  30     2707.95     2309.01    974.58 o 
  -4   2  30       18.91     -457.30    607.24 o 
  -2   2  30     4806.39     4752.96   1221.97 o 
   0   2  30     2401.17     1690.89    674.71 o 
 -19   1  31     4466.26     3710.90    997.07 o 
 -17   1  31     4460.22     3495.33    970.83 o 
 -15   1  31      681.03     1120.77    535.40 o 
 -13   1  31    12846.75    11200.24   1121.08 o 
 -11   1  31      125.42      345.75    487.61 o 
  -9   1  31        7.39     -232.75    455.80 o 
  -7   1  31     6012.90     6507.20   1304.44 o 
  -5   1  31      450.21      712.19    877.12 o 
  -3   1  31    17885.31    23075.07   2428.96 o 
  -1   1  31      584.37      832.14    824.65 o 
   1   1  31    15609.81    17497.47   2099.10 o 
 -12   2  31     5433.07     6162.35   1341.92 o 
 -10   2  31      693.17      494.79    802.15 o 
  -8   2  31     7075.87    10443.01   1671.78 o 
  -6   2  31     7205.77     8381.39   1551.83 o 
  -4   2  31    15396.09    14026.47   2016.63 o 
 -16   0  32     6618.21     5382.68   1206.98 o 
 -14   0  32      787.85     1754.25    832.14 o 
 -12   0  32     1160.60     2421.46    907.11 o 
 -10   0  32    65004.29    75260.13   4543.05 o 
  -8   0  32     3598.20     4610.52   1154.50 o 
  -6   0  32     1865.44     2908.75   1049.55 o 
  -4   0  32      169.45     1019.56    892.12 o 
 -13   1  32     3944.65     5648.15    876.10 o 
 -11   1  32    17431.30    16756.04   1418.78 o 
  -9   1  32     4889.69     4947.87   1229.47 o 
  -7   1  32      278.16       59.97    667.21 o 
  -5   1  32     1422.80      749.68    772.17 o 
                                                 
